# Supplementary material for: Description of a new Rhizotrogus Latreille, 1825 (Scarabaeidae, Melolonthinae), from the Island of Pantelleria (Sicily Channel, Italy)
Source: Biodivers Data J. 2025 Jul 2;13:e154423. doi: 10.3897/BDJ.13.e154423 (PMC12242231; doi:10.3897/BDJ.13.e154423)
Supplement: XML Treatment for Rhizotrogus bentelrhianus [file BDJ.13.e154423-treatment1.xml]

<!DOCTYPE tp:taxon-treatment
  PUBLIC "-//TaxonX//DTD Taxonomic Treatment Publishing DTD v0 20100105//EN" "tax-treatment-NSO.dtd">
<tp:taxon-treatment xmlns:tp="http://www.plazi.org/taxpub"><tp:treatment-meta><mixed-citation publication-type="journal"><person-group><name><surname>Sparacio</surname><given-names>Ignazio</given-names></name><name><surname>Muscarella</surname><given-names>Calogero</given-names></name><name><surname>Di Giulio</surname><given-names>Andrea</given-names></name><name><surname>Ruzzier</surname><given-names>Enrico</given-names></name></person-group><article-title>Description of a new <italic><tp:taxon-name><tp:taxon-name-part taxon-name-part-type="genus" reg="Rhizotrogus">Rhizotrogus</tp:taxon-name-part></tp:taxon-name></italic> Latreille, 1825 (<tp:taxon-name><tp:taxon-name-part taxon-name-part-type="family">Scarabaeidae</tp:taxon-name-part></tp:taxon-name>, <tp:taxon-name><tp:taxon-name-part taxon-name-part-type="subfamily">Melolonthinae</tp:taxon-name-part></tp:taxon-name>), from the Island of Pantelleria (Sicily Channel, Italy)</article-title><source>Biodivers Data J</source><day>02</day><month>07</month><year>2025</year><volume>13</volume><pub-id pub-id-type="doi">10.3897/BDJ.13.e154423</pub-id></mixed-citation></tp:treatment-meta><tp:nomenclature><tp:taxon-name>
            <object-id xmlns:xlink="http://www.w3.org/1999/xlink" content-type="arpha" xlink:type="simple">D6F5CAE8-9E5A-5A6C-9B82-333177F4DEFA</object-id>
            <tp:taxon-name-part taxon-name-part-type="genus">Rhizotrogus</tp:taxon-name-part>
            <tp:taxon-name-part taxon-name-part-type="species">bentelrhianus</tp:taxon-name-part>
            <object-id xmlns:xlink="http://www.w3.org/1999/xlink" content-type="zoobank" xlink:type="simple" object-id-type="ZooBank">A35A7051-9DFA-4608-9631-7C288700CF0A</object-id>
          </tp:taxon-name><tp:taxon-authority>Sparacio, Muscarella, Di Giulio &amp; Ruzzier</tp:taxon-authority><tp:taxon-status xmlns:xlink="http://www.w3.org/1999/xlink" xlink:type="simple">sp. nov.</tp:taxon-status></tp:nomenclature><tp:treatment-sec sec-type="materials"><title>Materials</title><list list-type="alpha-lower" list-content="occurrences"><list-item><p><bold>Type status:</bold> <named-content xmlns:xlink="http://www.w3.org/1999/xlink" content-type="dwc:typeStatus" xlink:type="simple">Holotype</named-content>. <bold>Occurrence:</bold> recordedBy: <named-content xmlns:xlink="http://www.w3.org/1999/xlink" content-type="dwc:recordedBy" xlink:type="simple">Enrico Ruzzier</named-content>; individualCount: <named-content xmlns:xlink="http://www.w3.org/1999/xlink" content-type="dwc:individualCount" xlink:type="simple">1</named-content>; sex: <named-content xmlns:xlink="http://www.w3.org/1999/xlink" content-type="dwc:sex" xlink:type="simple">male</named-content>; lifeStage: <named-content xmlns:xlink="http://www.w3.org/1999/xlink" content-type="dwc:lifeStage" xlink:type="simple">adult</named-content>; preparations: <named-content xmlns:xlink="http://www.w3.org/1999/xlink" content-type="dwc:preparations" xlink:type="simple">dry mounted</named-content>; occurrenceID: <named-content xmlns:xlink="http://www.w3.org/1999/xlink" content-type="dwc:occurrenceID" xlink:type="simple">38C26D2D-8967-50DC-A0D4-6FBA03582E56</named-content>; <bold>Taxon:</bold> scientificName: <named-content xmlns:xlink="http://www.w3.org/1999/xlink" content-type="dwc:scientificName" xlink:type="simple"><tp:taxon-name><tp:taxon-name-part taxon-name-part-type="order">Coleoptera</tp:taxon-name-part></tp:taxon-name></named-content>; family: <named-content xmlns:xlink="http://www.w3.org/1999/xlink" content-type="dwc:family" xlink:type="simple"><tp:taxon-name><tp:taxon-name-part taxon-name-part-type="family">Scarabaeidae</tp:taxon-name-part></tp:taxon-name></named-content>; genus: <named-content xmlns:xlink="http://www.w3.org/1999/xlink" content-type="dwc:genus" xlink:type="simple"><tp:taxon-name><tp:taxon-name-part taxon-name-part-type="genus">Rhizotrogus</tp:taxon-name-part></tp:taxon-name></named-content>; specificEpithet: <named-content xmlns:xlink="http://www.w3.org/1999/xlink" content-type="dwc:specificEpithet" xlink:type="simple"><italic><tp:taxon-name><tp:taxon-name-part taxon-name-part-type="genus" reg="Rhizotrogus"/><tp:taxon-name-part taxon-name-part-type="species" reg="bentelrhianus">bentelrhianus</tp:taxon-name-part></tp:taxon-name></italic></named-content>; taxonRank: <named-content xmlns:xlink="http://www.w3.org/1999/xlink" content-type="dwc:taxonRank" xlink:type="simple">species</named-content>; nomenclaturalCode: <named-content xmlns:xlink="http://www.w3.org/1999/xlink" content-type="dwc:nomenclaturalCode" xlink:type="simple">ICZN</named-content>; <bold>Location:</bold> island: <named-content xmlns:xlink="http://www.w3.org/1999/xlink" content-type="dwc:island" xlink:type="simple">Isola di Pantelleria</named-content>; country: <named-content xmlns:xlink="http://www.w3.org/1999/xlink" content-type="dwc:country" xlink:type="simple">Italy</named-content>; countryCode: <named-content xmlns:xlink="http://www.w3.org/1999/xlink" content-type="dwc:countryCode" xlink:type="simple">IT</named-content>; stateProvince: <named-content xmlns:xlink="http://www.w3.org/1999/xlink" content-type="dwc:stateProvince" xlink:type="simple">Siciliy</named-content>; county: <named-content xmlns:xlink="http://www.w3.org/1999/xlink" content-type="dwc:county" xlink:type="simple">Trapani</named-content>; locality: <named-content xmlns:xlink="http://www.w3.org/1999/xlink" content-type="dwc:locality" xlink:type="simple">Southeastern slopes of Monte Gibelè, contrada Dietro l’isola</named-content>; decimalLatitude: <named-content xmlns:xlink="http://www.w3.org/1999/xlink" content-type="dwc:decimalLatitude" xlink:type="simple">36.777243</named-content>; decimalLongitude: <named-content xmlns:xlink="http://www.w3.org/1999/xlink" content-type="dwc:decimalLongitude" xlink:type="simple">12.025494</named-content>; geodeticDatum: <named-content xmlns:xlink="http://www.w3.org/1999/xlink" content-type="dwc:geodeticDatum" xlink:type="simple">WGS84</named-content>; coordinateUncertaintyInMeters: <named-content xmlns:xlink="http://www.w3.org/1999/xlink" content-type="dwc:coordinateUncertaintyInMeters" xlink:type="simple">0.01</named-content>; <bold>Event:</bold> eventDate: <named-content xmlns:xlink="http://www.w3.org/1999/xlink" content-type="dwc:eventDate" xlink:type="simple">2024-03-07/09</named-content>; year: <named-content xmlns:xlink="http://www.w3.org/1999/xlink" content-type="dwc:year" xlink:type="simple">2024</named-content>; month: <named-content xmlns:xlink="http://www.w3.org/1999/xlink" content-type="dwc:month" xlink:type="simple">03</named-content>; day: <named-content xmlns:xlink="http://www.w3.org/1999/xlink" content-type="dwc:day" xlink:type="simple">07-09</named-content>; <bold>Record Level:</bold> institutionCode: <named-content xmlns:xlink="http://www.w3.org/1999/xlink" content-type="dwc:institutionCode" xlink:type="simple">Museo civico di Storia naturale Giacomo Doria (MCSN)</named-content></p></list-item><list-item><p><bold>Type status:</bold> <named-content xmlns:xlink="http://www.w3.org/1999/xlink" content-type="dwc:typeStatus" xlink:type="simple">Paratype</named-content>. <bold>Occurrence:</bold> recordedBy: <named-content xmlns:xlink="http://www.w3.org/1999/xlink" content-type="dwc:recordedBy" xlink:type="simple">Enrico Ruzzier</named-content>; individualCount: <named-content xmlns:xlink="http://www.w3.org/1999/xlink" content-type="dwc:individualCount" xlink:type="simple">33</named-content>; lifeStage: <named-content xmlns:xlink="http://www.w3.org/1999/xlink" content-type="dwc:lifeStage" xlink:type="simple">adult</named-content>; preparations: <named-content xmlns:xlink="http://www.w3.org/1999/xlink" content-type="dwc:preparations" xlink:type="simple">dry mounted</named-content>; occurrenceID: <named-content xmlns:xlink="http://www.w3.org/1999/xlink" content-type="dwc:occurrenceID" xlink:type="simple">495D1629-4D7A-54F5-816C-B8DA88D8ABC3</named-content>; <bold>Taxon:</bold> scientificName: <named-content xmlns:xlink="http://www.w3.org/1999/xlink" content-type="dwc:scientificName" xlink:type="simple"><tp:taxon-name><tp:taxon-name-part taxon-name-part-type="order">Coleoptera</tp:taxon-name-part></tp:taxon-name></named-content>; family: <named-content xmlns:xlink="http://www.w3.org/1999/xlink" content-type="dwc:family" xlink:type="simple"><tp:taxon-name><tp:taxon-name-part taxon-name-part-type="family">Scarabaeidae</tp:taxon-name-part></tp:taxon-name></named-content>; genus: <named-content xmlns:xlink="http://www.w3.org/1999/xlink" content-type="dwc:genus" xlink:type="simple"><tp:taxon-name><tp:taxon-name-part taxon-name-part-type="genus">Rhizotrogus</tp:taxon-name-part></tp:taxon-name></named-content>; specificEpithet: <named-content xmlns:xlink="http://www.w3.org/1999/xlink" content-type="dwc:specificEpithet" xlink:type="simple"><italic><tp:taxon-name><tp:taxon-name-part taxon-name-part-type="genus" reg="Rhizotrogus"/><tp:taxon-name-part taxon-name-part-type="species" reg="bentelrhianus">bentelrhianus</tp:taxon-name-part></tp:taxon-name></italic></named-content>; taxonRank: <named-content xmlns:xlink="http://www.w3.org/1999/xlink" content-type="dwc:taxonRank" xlink:type="simple">species</named-content>; nomenclaturalCode: <named-content xmlns:xlink="http://www.w3.org/1999/xlink" content-type="dwc:nomenclaturalCode" xlink:type="simple">ICZN</named-content>; <bold>Location:</bold> island: <named-content xmlns:xlink="http://www.w3.org/1999/xlink" content-type="dwc:island" xlink:type="simple">Isola di Pantelleria</named-content>; country: <named-content xmlns:xlink="http://www.w3.org/1999/xlink" content-type="dwc:country" xlink:type="simple">Italy</named-content>; countryCode: <named-content xmlns:xlink="http://www.w3.org/1999/xlink" content-type="dwc:countryCode" xlink:type="simple">IT</named-content>; stateProvince: <named-content xmlns:xlink="http://www.w3.org/1999/xlink" content-type="dwc:stateProvince" xlink:type="simple">Siciliy</named-content>; county: <named-content xmlns:xlink="http://www.w3.org/1999/xlink" content-type="dwc:county" xlink:type="simple">Trapani</named-content>; locality: <named-content xmlns:xlink="http://www.w3.org/1999/xlink" content-type="dwc:locality" xlink:type="simple">Southeastern slopes of Monte Gibelè, contrada Dietro l’isola</named-content>; decimalLatitude: <named-content xmlns:xlink="http://www.w3.org/1999/xlink" content-type="dwc:decimalLatitude" xlink:type="simple">36.777243</named-content>; decimalLongitude: <named-content xmlns:xlink="http://www.w3.org/1999/xlink" content-type="dwc:decimalLongitude" xlink:type="simple">12.025494</named-content>; geodeticDatum: <named-content xmlns:xlink="http://www.w3.org/1999/xlink" content-type="dwc:geodeticDatum" xlink:type="simple">WGS84</named-content>; coordinateUncertaintyInMeters: <named-content xmlns:xlink="http://www.w3.org/1999/xlink" content-type="dwc:coordinateUncertaintyInMeters" xlink:type="simple">0.01</named-content>; <bold>Event:</bold> eventDate: <named-content xmlns:xlink="http://www.w3.org/1999/xlink" content-type="dwc:eventDate" xlink:type="simple">2024-03-07/09</named-content>; year: <named-content xmlns:xlink="http://www.w3.org/1999/xlink" content-type="dwc:year" xlink:type="simple">2024</named-content>; month: <named-content xmlns:xlink="http://www.w3.org/1999/xlink" content-type="dwc:month" xlink:type="simple">03</named-content>; day: <named-content xmlns:xlink="http://www.w3.org/1999/xlink" content-type="dwc:day" xlink:type="simple">07-09</named-content>; <bold>Record Level:</bold> institutionCode: <named-content xmlns:xlink="http://www.w3.org/1999/xlink" content-type="dwc:institutionCode" xlink:type="simple">1 ABCB; 1 BMNH; 12 CMPC; 1 IECA; 12 ISPC; 2 MCSNG; 1 MRPC; 1 MUPC; 1 MZUP;1 NMPC</named-content></p></list-item><list-item><p><bold>Type status:</bold> <named-content xmlns:xlink="http://www.w3.org/1999/xlink" content-type="dwc:typeStatus" xlink:type="simple">Paratype</named-content>. <bold>Occurrence:</bold> recordedBy: <named-content xmlns:xlink="http://www.w3.org/1999/xlink" content-type="dwc:recordedBy" xlink:type="simple">Enrico Ruzzier</named-content>; individualCount: <named-content xmlns:xlink="http://www.w3.org/1999/xlink" content-type="dwc:individualCount" xlink:type="simple">5</named-content>; lifeStage: <named-content xmlns:xlink="http://www.w3.org/1999/xlink" content-type="dwc:lifeStage" xlink:type="simple">adult</named-content>; preparations: <named-content xmlns:xlink="http://www.w3.org/1999/xlink" content-type="dwc:preparations" xlink:type="simple">stored in 96% EtOH</named-content>; occurrenceID: <named-content xmlns:xlink="http://www.w3.org/1999/xlink" content-type="dwc:occurrenceID" xlink:type="simple">9B169CD8-457C-50EA-9E5D-537D611C69FF</named-content>; <bold>Taxon:</bold> scientificName: <named-content xmlns:xlink="http://www.w3.org/1999/xlink" content-type="dwc:scientificName" xlink:type="simple"><tp:taxon-name><tp:taxon-name-part taxon-name-part-type="order">Coleoptera</tp:taxon-name-part></tp:taxon-name></named-content>; family: <named-content xmlns:xlink="http://www.w3.org/1999/xlink" content-type="dwc:family" xlink:type="simple"><tp:taxon-name><tp:taxon-name-part taxon-name-part-type="family">Scarabaeidae</tp:taxon-name-part></tp:taxon-name></named-content>; genus: <named-content xmlns:xlink="http://www.w3.org/1999/xlink" content-type="dwc:genus" xlink:type="simple"><tp:taxon-name><tp:taxon-name-part taxon-name-part-type="genus">Rhizotrogus</tp:taxon-name-part></tp:taxon-name></named-content>; specificEpithet: <named-content xmlns:xlink="http://www.w3.org/1999/xlink" content-type="dwc:specificEpithet" xlink:type="simple"><italic><tp:taxon-name><tp:taxon-name-part taxon-name-part-type="genus" reg="Rhizotrogus"/><tp:taxon-name-part taxon-name-part-type="species" reg="bentelrhianus">bentelrhianus</tp:taxon-name-part></tp:taxon-name></italic></named-content>; taxonRank: <named-content xmlns:xlink="http://www.w3.org/1999/xlink" content-type="dwc:taxonRank" xlink:type="simple">species</named-content>; nomenclaturalCode: <named-content xmlns:xlink="http://www.w3.org/1999/xlink" content-type="dwc:nomenclaturalCode" xlink:type="simple">ICZN</named-content>; <bold>Location:</bold> island: <named-content xmlns:xlink="http://www.w3.org/1999/xlink" content-type="dwc:island" xlink:type="simple">Isola di Pantelleria</named-content>; country: <named-content xmlns:xlink="http://www.w3.org/1999/xlink" content-type="dwc:country" xlink:type="simple">Italy</named-content>; countryCode: <named-content xmlns:xlink="http://www.w3.org/1999/xlink" content-type="dwc:countryCode" xlink:type="simple">IT</named-content>; stateProvince: <named-content xmlns:xlink="http://www.w3.org/1999/xlink" content-type="dwc:stateProvince" xlink:type="simple">Siciliy</named-content>; county: <named-content xmlns:xlink="http://www.w3.org/1999/xlink" content-type="dwc:county" xlink:type="simple">Trapani</named-content>; locality: <named-content xmlns:xlink="http://www.w3.org/1999/xlink" content-type="dwc:locality" xlink:type="simple">Southeastern slopes of Monte Gibelè, contrada Dietro l’isola</named-content>; decimalLatitude: <named-content xmlns:xlink="http://www.w3.org/1999/xlink" content-type="dwc:decimalLatitude" xlink:type="simple">36.777243</named-content>; decimalLongitude: <named-content xmlns:xlink="http://www.w3.org/1999/xlink" content-type="dwc:decimalLongitude" xlink:type="simple">12.025494</named-content>; geodeticDatum: <named-content xmlns:xlink="http://www.w3.org/1999/xlink" content-type="dwc:geodeticDatum" xlink:type="simple">WGS84</named-content>; coordinateUncertaintyInMeters: <named-content xmlns:xlink="http://www.w3.org/1999/xlink" content-type="dwc:coordinateUncertaintyInMeters" xlink:type="simple">0.01</named-content>; <bold>Event:</bold> eventDate: <named-content xmlns:xlink="http://www.w3.org/1999/xlink" content-type="dwc:eventDate" xlink:type="simple">2024-03-07/09</named-content>; year: <named-content xmlns:xlink="http://www.w3.org/1999/xlink" content-type="dwc:year" xlink:type="simple">2024</named-content>; month: <named-content xmlns:xlink="http://www.w3.org/1999/xlink" content-type="dwc:month" xlink:type="simple">03</named-content>; day: <named-content xmlns:xlink="http://www.w3.org/1999/xlink" content-type="dwc:day" xlink:type="simple">07-09</named-content>; <bold>Record Level:</bold> institutionCode: <named-content xmlns:xlink="http://www.w3.org/1999/xlink" content-type="dwc:institutionCode" xlink:type="simple">Museo civico di Storia naturale Giacomo Doria (MCSN)</named-content></p></list-item><list-item><p><bold>Type status:</bold> <named-content xmlns:xlink="http://www.w3.org/1999/xlink" content-type="dwc:typeStatus" xlink:type="simple">Paratype</named-content>. <bold>Occurrence:</bold> recordedBy: <named-content xmlns:xlink="http://www.w3.org/1999/xlink" content-type="dwc:recordedBy" xlink:type="simple">Enrico Ruzzier</named-content>; individualCount: <named-content xmlns:xlink="http://www.w3.org/1999/xlink" content-type="dwc:individualCount" xlink:type="simple">1</named-content>; lifeStage: <named-content xmlns:xlink="http://www.w3.org/1999/xlink" content-type="dwc:lifeStage" xlink:type="simple">adult</named-content>; preparations: <named-content xmlns:xlink="http://www.w3.org/1999/xlink" content-type="dwc:preparations" xlink:type="simple">dry mounted</named-content>; occurrenceID: <named-content xmlns:xlink="http://www.w3.org/1999/xlink" content-type="dwc:occurrenceID" xlink:type="simple">2096A656-C77B-57B2-8E5F-F7AF0379C11B</named-content>; <bold>Taxon:</bold> scientificName: <named-content xmlns:xlink="http://www.w3.org/1999/xlink" content-type="dwc:scientificName" xlink:type="simple"><tp:taxon-name><tp:taxon-name-part taxon-name-part-type="order">Coleoptera</tp:taxon-name-part></tp:taxon-name></named-content>; family: <named-content xmlns:xlink="http://www.w3.org/1999/xlink" content-type="dwc:family" xlink:type="simple"><tp:taxon-name><tp:taxon-name-part taxon-name-part-type="family">Scarabaeidae</tp:taxon-name-part></tp:taxon-name></named-content>; genus: <named-content xmlns:xlink="http://www.w3.org/1999/xlink" content-type="dwc:genus" xlink:type="simple"><tp:taxon-name><tp:taxon-name-part taxon-name-part-type="genus">Rhizotrogus</tp:taxon-name-part></tp:taxon-name></named-content>; specificEpithet: <named-content xmlns:xlink="http://www.w3.org/1999/xlink" content-type="dwc:specificEpithet" xlink:type="simple"><italic><tp:taxon-name><tp:taxon-name-part taxon-name-part-type="genus" reg="Rhizotrogus"/><tp:taxon-name-part taxon-name-part-type="species" reg="bentelrhianus">bentelrhianus</tp:taxon-name-part></tp:taxon-name></italic></named-content>; taxonRank: <named-content xmlns:xlink="http://www.w3.org/1999/xlink" content-type="dwc:taxonRank" xlink:type="simple">species</named-content>; nomenclaturalCode: <named-content xmlns:xlink="http://www.w3.org/1999/xlink" content-type="dwc:nomenclaturalCode" xlink:type="simple">ICZN</named-content>; <bold>Location:</bold> island: <named-content xmlns:xlink="http://www.w3.org/1999/xlink" content-type="dwc:island" xlink:type="simple">Isola di Pantelleria</named-content>; country: <named-content xmlns:xlink="http://www.w3.org/1999/xlink" content-type="dwc:country" xlink:type="simple">Italy</named-content>; countryCode: <named-content xmlns:xlink="http://www.w3.org/1999/xlink" content-type="dwc:countryCode" xlink:type="simple">IT</named-content>; stateProvince: <named-content xmlns:xlink="http://www.w3.org/1999/xlink" content-type="dwc:stateProvince" xlink:type="simple">Siciliy</named-content>; county: <named-content xmlns:xlink="http://www.w3.org/1999/xlink" content-type="dwc:county" xlink:type="simple">Trapani</named-content>; decimalLatitude: <named-content xmlns:xlink="http://www.w3.org/1999/xlink" content-type="dwc:decimalLatitude" xlink:type="simple">36.759208</named-content>; decimalLongitude: <named-content xmlns:xlink="http://www.w3.org/1999/xlink" content-type="dwc:decimalLongitude" xlink:type="simple">12.019939</named-content>; geodeticDatum: <named-content xmlns:xlink="http://www.w3.org/1999/xlink" content-type="dwc:geodeticDatum" xlink:type="simple">WGS84</named-content>; coordinateUncertaintyInMeters: <named-content xmlns:xlink="http://www.w3.org/1999/xlink" content-type="dwc:coordinateUncertaintyInMeters" xlink:type="simple">0.01</named-content>; <bold>Event:</bold> eventDate: <named-content xmlns:xlink="http://www.w3.org/1999/xlink" content-type="dwc:eventDate" xlink:type="simple">2024-03-08</named-content>; year: <named-content xmlns:xlink="http://www.w3.org/1999/xlink" content-type="dwc:year" xlink:type="simple">2024</named-content>; month: <named-content xmlns:xlink="http://www.w3.org/1999/xlink" content-type="dwc:month" xlink:type="simple">03</named-content>; day: <named-content xmlns:xlink="http://www.w3.org/1999/xlink" content-type="dwc:day" xlink:type="simple">08</named-content>; <bold>Record Level:</bold> institutionCode: <named-content xmlns:xlink="http://www.w3.org/1999/xlink" content-type="dwc:institutionCode" xlink:type="simple">NMPC</named-content></p></list-item><list-item><p><bold>Type status:</bold> <named-content xmlns:xlink="http://www.w3.org/1999/xlink" content-type="dwc:typeStatus" xlink:type="simple">Paratype</named-content>. <bold>Occurrence:</bold> recordedBy: <named-content xmlns:xlink="http://www.w3.org/1999/xlink" content-type="dwc:recordedBy" xlink:type="simple">Ignazio Sparacio</named-content>; individualCount: <named-content xmlns:xlink="http://www.w3.org/1999/xlink" content-type="dwc:individualCount" xlink:type="simple">1</named-content>; lifeStage: <named-content xmlns:xlink="http://www.w3.org/1999/xlink" content-type="dwc:lifeStage" xlink:type="simple">adult</named-content>; preparations: <named-content xmlns:xlink="http://www.w3.org/1999/xlink" content-type="dwc:preparations" xlink:type="simple">dry mounted</named-content>; occurrenceID: <named-content xmlns:xlink="http://www.w3.org/1999/xlink" content-type="dwc:occurrenceID" xlink:type="simple">7E3B57CE-4B0A-553C-A35D-BBA015CBEB31</named-content>; <bold>Taxon:</bold> scientificName: <named-content xmlns:xlink="http://www.w3.org/1999/xlink" content-type="dwc:scientificName" xlink:type="simple"><tp:taxon-name><tp:taxon-name-part taxon-name-part-type="order">Coleoptera</tp:taxon-name-part></tp:taxon-name></named-content>; family: <named-content xmlns:xlink="http://www.w3.org/1999/xlink" content-type="dwc:family" xlink:type="simple"><tp:taxon-name><tp:taxon-name-part taxon-name-part-type="family">Scarabaeidae</tp:taxon-name-part></tp:taxon-name></named-content>; genus: <named-content xmlns:xlink="http://www.w3.org/1999/xlink" content-type="dwc:genus" xlink:type="simple"><tp:taxon-name><tp:taxon-name-part taxon-name-part-type="genus">Rhizotrogus</tp:taxon-name-part></tp:taxon-name></named-content>; specificEpithet: <named-content xmlns:xlink="http://www.w3.org/1999/xlink" content-type="dwc:specificEpithet" xlink:type="simple"><italic><tp:taxon-name><tp:taxon-name-part taxon-name-part-type="genus" reg="Rhizotrogus"/><tp:taxon-name-part taxon-name-part-type="species" reg="bentelrhianus">bentelrhianus</tp:taxon-name-part></tp:taxon-name></italic></named-content>; taxonRank: <named-content xmlns:xlink="http://www.w3.org/1999/xlink" content-type="dwc:taxonRank" xlink:type="simple">species</named-content>; nomenclaturalCode: <named-content xmlns:xlink="http://www.w3.org/1999/xlink" content-type="dwc:nomenclaturalCode" xlink:type="simple">ICZN</named-content>; <bold>Location:</bold> island: <named-content xmlns:xlink="http://www.w3.org/1999/xlink" content-type="dwc:island" xlink:type="simple">Isola di Pantelleria</named-content>; country: <named-content xmlns:xlink="http://www.w3.org/1999/xlink" content-type="dwc:country" xlink:type="simple">Italy</named-content>; countryCode: <named-content xmlns:xlink="http://www.w3.org/1999/xlink" content-type="dwc:countryCode" xlink:type="simple">IT</named-content>; stateProvince: <named-content xmlns:xlink="http://www.w3.org/1999/xlink" content-type="dwc:stateProvince" xlink:type="simple">Siciliy</named-content>; county: <named-content xmlns:xlink="http://www.w3.org/1999/xlink" content-type="dwc:county" xlink:type="simple">Trapani</named-content>; locality: <named-content xmlns:xlink="http://www.w3.org/1999/xlink" content-type="dwc:locality" xlink:type="simple">Montagna Grande</named-content>; <bold>Event:</bold> eventDate: <named-content xmlns:xlink="http://www.w3.org/1999/xlink" content-type="dwc:eventDate" xlink:type="simple">1995-05-01</named-content>; year: <named-content xmlns:xlink="http://www.w3.org/1999/xlink" content-type="dwc:year" xlink:type="simple">1995</named-content>; month: <named-content xmlns:xlink="http://www.w3.org/1999/xlink" content-type="dwc:month" xlink:type="simple">5</named-content>; day: <named-content xmlns:xlink="http://www.w3.org/1999/xlink" content-type="dwc:day" xlink:type="simple">01</named-content>; <bold>Record Level:</bold> institutionCode: <named-content xmlns:xlink="http://www.w3.org/1999/xlink" content-type="dwc:institutionCode" xlink:type="simple">ISPC</named-content></p></list-item><list-item><p><bold>Type status:</bold> <named-content xmlns:xlink="http://www.w3.org/1999/xlink" content-type="dwc:typeStatus" xlink:type="simple">Paratype</named-content>. <bold>Occurrence:</bold> recordedBy: <named-content xmlns:xlink="http://www.w3.org/1999/xlink" content-type="dwc:recordedBy" xlink:type="simple">S. Costa, M. Lo Valvo and G. Mascarello</named-content>; individualCount: <named-content xmlns:xlink="http://www.w3.org/1999/xlink" content-type="dwc:individualCount" xlink:type="simple">1</named-content>; lifeStage: <named-content xmlns:xlink="http://www.w3.org/1999/xlink" content-type="dwc:lifeStage" xlink:type="simple">adult</named-content>; preparations: <named-content xmlns:xlink="http://www.w3.org/1999/xlink" content-type="dwc:preparations" xlink:type="simple">dry mounted</named-content>; occurrenceID: <named-content xmlns:xlink="http://www.w3.org/1999/xlink" content-type="dwc:occurrenceID" xlink:type="simple">17A46CAD-882D-5CE1-88A1-B896037E5F77</named-content>; <bold>Taxon:</bold> scientificName: <named-content xmlns:xlink="http://www.w3.org/1999/xlink" content-type="dwc:scientificName" xlink:type="simple"><tp:taxon-name><tp:taxon-name-part taxon-name-part-type="order">Coleoptera</tp:taxon-name-part></tp:taxon-name></named-content>; family: <named-content xmlns:xlink="http://www.w3.org/1999/xlink" content-type="dwc:family" xlink:type="simple"><tp:taxon-name><tp:taxon-name-part taxon-name-part-type="family">Scarabaeidae</tp:taxon-name-part></tp:taxon-name></named-content>; genus: <named-content xmlns:xlink="http://www.w3.org/1999/xlink" content-type="dwc:genus" xlink:type="simple"><tp:taxon-name><tp:taxon-name-part taxon-name-part-type="genus">Rhizotrogus</tp:taxon-name-part></tp:taxon-name></named-content>; specificEpithet: <named-content xmlns:xlink="http://www.w3.org/1999/xlink" content-type="dwc:specificEpithet" xlink:type="simple"><italic><tp:taxon-name><tp:taxon-name-part taxon-name-part-type="genus" reg="Rhizotrogus"/><tp:taxon-name-part taxon-name-part-type="species" reg="bentelrhianus">bentelrhianus</tp:taxon-name-part></tp:taxon-name></italic></named-content>; taxonRank: <named-content xmlns:xlink="http://www.w3.org/1999/xlink" content-type="dwc:taxonRank" xlink:type="simple">species</named-content>; nomenclaturalCode: <named-content xmlns:xlink="http://www.w3.org/1999/xlink" content-type="dwc:nomenclaturalCode" xlink:type="simple">ICZN</named-content>; <bold>Location:</bold> island: <named-content xmlns:xlink="http://www.w3.org/1999/xlink" content-type="dwc:island" xlink:type="simple">Isola di Pantelleria</named-content>; country: <named-content xmlns:xlink="http://www.w3.org/1999/xlink" content-type="dwc:country" xlink:type="simple">Italy</named-content>; countryCode: <named-content xmlns:xlink="http://www.w3.org/1999/xlink" content-type="dwc:countryCode" xlink:type="simple">IT</named-content>; stateProvince: <named-content xmlns:xlink="http://www.w3.org/1999/xlink" content-type="dwc:stateProvince" xlink:type="simple">Siciliy</named-content>; county: <named-content xmlns:xlink="http://www.w3.org/1999/xlink" content-type="dwc:county" xlink:type="simple">Trapani</named-content>; locality: <named-content xmlns:xlink="http://www.w3.org/1999/xlink" content-type="dwc:locality" xlink:type="simple">Lago di Venere</named-content>; <bold>Event:</bold> eventDate: <named-content xmlns:xlink="http://www.w3.org/1999/xlink" content-type="dwc:eventDate" xlink:type="simple">2022-03-01</named-content>; year: <named-content xmlns:xlink="http://www.w3.org/1999/xlink" content-type="dwc:year" xlink:type="simple">2022</named-content>; month: <named-content xmlns:xlink="http://www.w3.org/1999/xlink" content-type="dwc:month" xlink:type="simple">03</named-content>; day: <named-content xmlns:xlink="http://www.w3.org/1999/xlink" content-type="dwc:day" xlink:type="simple">01</named-content>; <bold>Record Level:</bold> institutionCode: <named-content xmlns:xlink="http://www.w3.org/1999/xlink" content-type="dwc:institutionCode" xlink:type="simple">CMPC</named-content></p></list-item><list-item><p><bold>Type status:</bold> <named-content xmlns:xlink="http://www.w3.org/1999/xlink" content-type="dwc:typeStatus" xlink:type="simple">Paratype</named-content>. <bold>Occurrence:</bold> recordedBy: <named-content xmlns:xlink="http://www.w3.org/1999/xlink" content-type="dwc:recordedBy" xlink:type="simple">E. Ratti</named-content>; individualCount: <named-content xmlns:xlink="http://www.w3.org/1999/xlink" content-type="dwc:individualCount" xlink:type="simple">1</named-content>; lifeStage: <named-content xmlns:xlink="http://www.w3.org/1999/xlink" content-type="dwc:lifeStage" xlink:type="simple">adult</named-content>; preparations: <named-content xmlns:xlink="http://www.w3.org/1999/xlink" content-type="dwc:preparations" xlink:type="simple">dry mounted</named-content>; occurrenceID: <named-content xmlns:xlink="http://www.w3.org/1999/xlink" content-type="dwc:occurrenceID" xlink:type="simple">17A46CAD-882D-5CE1-88A1-B896037E5F77</named-content>; <bold>Taxon:</bold> scientificName: <named-content xmlns:xlink="http://www.w3.org/1999/xlink" content-type="dwc:scientificName" xlink:type="simple"><tp:taxon-name><tp:taxon-name-part taxon-name-part-type="order">Coleoptera</tp:taxon-name-part></tp:taxon-name></named-content>; family: <named-content xmlns:xlink="http://www.w3.org/1999/xlink" content-type="dwc:family" xlink:type="simple"><tp:taxon-name><tp:taxon-name-part taxon-name-part-type="family">Scarabaeidae</tp:taxon-name-part></tp:taxon-name></named-content>; genus: <named-content xmlns:xlink="http://www.w3.org/1999/xlink" content-type="dwc:genus" xlink:type="simple"><tp:taxon-name><tp:taxon-name-part taxon-name-part-type="genus">Rhizotrogus</tp:taxon-name-part></tp:taxon-name></named-content>; specificEpithet: <named-content xmlns:xlink="http://www.w3.org/1999/xlink" content-type="dwc:specificEpithet" xlink:type="simple"><italic><tp:taxon-name><tp:taxon-name-part taxon-name-part-type="genus" reg="Rhizotrogus"/><tp:taxon-name-part taxon-name-part-type="species" reg="bentelrhianus">bentelrhianus</tp:taxon-name-part></tp:taxon-name></italic></named-content>; taxonRank: <named-content xmlns:xlink="http://www.w3.org/1999/xlink" content-type="dwc:taxonRank" xlink:type="simple">species</named-content>; nomenclaturalCode: <named-content xmlns:xlink="http://www.w3.org/1999/xlink" content-type="dwc:nomenclaturalCode" xlink:type="simple">ICZN</named-content>; <bold>Location:</bold> island: <named-content xmlns:xlink="http://www.w3.org/1999/xlink" content-type="dwc:island" xlink:type="simple">Isola di Pantelleria</named-content>; country: <named-content xmlns:xlink="http://www.w3.org/1999/xlink" content-type="dwc:country" xlink:type="simple">Italy</named-content>; countryCode: <named-content xmlns:xlink="http://www.w3.org/1999/xlink" content-type="dwc:countryCode" xlink:type="simple">IT</named-content>; stateProvince: <named-content xmlns:xlink="http://www.w3.org/1999/xlink" content-type="dwc:stateProvince" xlink:type="simple">Siciliy</named-content>; county: <named-content xmlns:xlink="http://www.w3.org/1999/xlink" content-type="dwc:county" xlink:type="simple">Trapani</named-content>; locality: <named-content xmlns:xlink="http://www.w3.org/1999/xlink" content-type="dwc:locality" xlink:type="simple">Montagna Grande</named-content>; <bold>Event:</bold> eventDate: <named-content xmlns:xlink="http://www.w3.org/1999/xlink" content-type="dwc:eventDate" xlink:type="simple">1985-05-04</named-content>; year: <named-content xmlns:xlink="http://www.w3.org/1999/xlink" content-type="dwc:year" xlink:type="simple">1985</named-content>; month: <named-content xmlns:xlink="http://www.w3.org/1999/xlink" content-type="dwc:month" xlink:type="simple">05</named-content>; day: <named-content xmlns:xlink="http://www.w3.org/1999/xlink" content-type="dwc:day" xlink:type="simple">04</named-content>; <bold>Record Level:</bold> institutionCode: <named-content xmlns:xlink="http://www.w3.org/1999/xlink" content-type="dwc:institutionCode" xlink:type="simple">MSNVE</named-content></p></list-item><list-item><p><bold>Type status:</bold> <named-content xmlns:xlink="http://www.w3.org/1999/xlink" content-type="dwc:typeStatus" xlink:type="simple">Paratype</named-content>. <bold>Occurrence:</bold> recordedBy: <named-content xmlns:xlink="http://www.w3.org/1999/xlink" content-type="dwc:recordedBy" xlink:type="simple">E. Ratti and G. Rallo</named-content>; individualCount: <named-content xmlns:xlink="http://www.w3.org/1999/xlink" content-type="dwc:individualCount" xlink:type="simple">1</named-content>; lifeStage: <named-content xmlns:xlink="http://www.w3.org/1999/xlink" content-type="dwc:lifeStage" xlink:type="simple">adult</named-content>; preparations: <named-content xmlns:xlink="http://www.w3.org/1999/xlink" content-type="dwc:preparations" xlink:type="simple">dry mounted</named-content>; occurrenceID: <named-content xmlns:xlink="http://www.w3.org/1999/xlink" content-type="dwc:occurrenceID" xlink:type="simple">17A46CAD-882D-5CE1-88A1-B896037E5F77</named-content>; <bold>Taxon:</bold> scientificName: <named-content xmlns:xlink="http://www.w3.org/1999/xlink" content-type="dwc:scientificName" xlink:type="simple"><tp:taxon-name><tp:taxon-name-part taxon-name-part-type="order">Coleoptera</tp:taxon-name-part></tp:taxon-name></named-content>; family: <named-content xmlns:xlink="http://www.w3.org/1999/xlink" content-type="dwc:family" xlink:type="simple"><tp:taxon-name><tp:taxon-name-part taxon-name-part-type="family">Scarabaeidae</tp:taxon-name-part></tp:taxon-name></named-content>; genus: <named-content xmlns:xlink="http://www.w3.org/1999/xlink" content-type="dwc:genus" xlink:type="simple"><tp:taxon-name><tp:taxon-name-part taxon-name-part-type="genus">Rhizotrogus</tp:taxon-name-part></tp:taxon-name></named-content>; specificEpithet: <named-content xmlns:xlink="http://www.w3.org/1999/xlink" content-type="dwc:specificEpithet" xlink:type="simple"><italic><tp:taxon-name><tp:taxon-name-part taxon-name-part-type="genus" reg="Rhizotrogus"/><tp:taxon-name-part taxon-name-part-type="species" reg="bentelrhianus">bentelrhianus</tp:taxon-name-part></tp:taxon-name></italic></named-content>; taxonRank: <named-content xmlns:xlink="http://www.w3.org/1999/xlink" content-type="dwc:taxonRank" xlink:type="simple">species</named-content>; nomenclaturalCode: <named-content xmlns:xlink="http://www.w3.org/1999/xlink" content-type="dwc:nomenclaturalCode" xlink:type="simple">ICZN</named-content>; <bold>Location:</bold> island: <named-content xmlns:xlink="http://www.w3.org/1999/xlink" content-type="dwc:island" xlink:type="simple">Isola di Pantelleria</named-content>; country: <named-content xmlns:xlink="http://www.w3.org/1999/xlink" content-type="dwc:country" xlink:type="simple">Italy</named-content>; countryCode: <named-content xmlns:xlink="http://www.w3.org/1999/xlink" content-type="dwc:countryCode" xlink:type="simple">IT</named-content>; stateProvince: <named-content xmlns:xlink="http://www.w3.org/1999/xlink" content-type="dwc:stateProvince" xlink:type="simple">Siciliy</named-content>; county: <named-content xmlns:xlink="http://www.w3.org/1999/xlink" content-type="dwc:county" xlink:type="simple">Trapani</named-content>; locality: <named-content xmlns:xlink="http://www.w3.org/1999/xlink" content-type="dwc:locality" xlink:type="simple">M. Gibele</named-content>; <bold>Event:</bold> eventDate: <named-content xmlns:xlink="http://www.w3.org/1999/xlink" content-type="dwc:eventDate" xlink:type="simple">1984-05-03</named-content>; year: <named-content xmlns:xlink="http://www.w3.org/1999/xlink" content-type="dwc:year" xlink:type="simple">1984</named-content>; month: <named-content xmlns:xlink="http://www.w3.org/1999/xlink" content-type="dwc:month" xlink:type="simple">05</named-content>; day: <named-content xmlns:xlink="http://www.w3.org/1999/xlink" content-type="dwc:day" xlink:type="simple">03</named-content>; <bold>Record Level:</bold> institutionCode: <named-content xmlns:xlink="http://www.w3.org/1999/xlink" content-type="dwc:institutionCode" xlink:type="simple">MSNVE</named-content></p></list-item></list></tp:treatment-sec><tp:treatment-sec sec-type="Description"><title>Description</title><p>Body length, including the head and pygidium, was 16.9 mm (Fig. <xref ref-type="fig" rid="F12263522">1</xref>A). Dorsal side brown with reddish pronotum. Antennae, legs and ventral side light brown; scutellar shield, suture and margins of elytra, apex of femora and tarsomeres blackened. The whole head is densely and irregularly punctured and punctures often merge; the clypeus is subtrapezoidal in the dorsal view, margins are narrowly raised and the anterior margin is slightly indented at the middle. Frontoclypeal suture distinct, subrectilinear, slightly raised. Clypeus and frons with tiny, raised, microsetae; head margins with moderately long, erect setae. Antennae 10–segmented, 1<sup>st</sup> antennomere clavate, 0.52× as long as antennomeres 2–7 with a row of long, dense setae on the posterior edge, 2<sup>nd</sup> subtriangular with dilated apex, 3–4 short and subrectangular, 5<sup>th</sup> short with slightly protruding anterior edge, antennal club 3-segmented, 2.1× as long as antennomeres 2–7.Pronotum subtrapezoidal, 1.8× as wide as long, with maximum width in the basal third, sides regularly rounded and crenulated, anterior angles obtuse, posterior angles obtuse, not protruding, posterior margin protruding backwards towards the middle. The surface is glabrous, except for long setae along the anterior and lateral margins, microreticulated with sparse and simple punctures (interpunctural distance 2 to 4 times the punctural diameter); the anterior and basal beads are complete and flattened. Scutellum subtriangular, 1.3× as wide as long, with fine sparse punctures, partially covered by dense and long setae. Elytra elongate, 1.3× as wide as long, broadest in the distal half, angled in the pre-apical region, humeral callus distinct; 1<sup>st</sup> interstria very widened at the base, 1<sup>st</sup> and 2<sup>nd</sup> stria raised and well evident interstriae, 3<sup>rd</sup> stria obsolete; surface glabrous, with long setae only along the lateral and apical margins; surface microreticulated with punctures deep, dense and sometimes confluent. Integument shiny and covered by fine microreticulations with deep and sparse punctures. Propygidium with sparse micropunctures; pygidium with medium-sized and sparse, large and simple punctures (interpunctural distance 3 to 6 times the punctural diameter). Abdomen with ventrites hollow in the middle with very small and sparse punctures. Anterior tibia 3-toothed, proximal tooth weak, distal tooth slightly protruding. Posterior tibiae subrectilinear, transversal carina located at approximately half the tibial length, with six teeth on the dorsal margin. The first three tarsi of the forelegs visibly notched along the inferior–lateral margin (4–5 denticles) with the distal denticle and were much more developed (Fig. <xref ref-type="fig" rid="F12702079">3</xref>A); the metatarsus was 1.4× as long as the metatibia. Claws distinctly curved, with an elongated basal denticle. Aedeagus (Fig. <xref ref-type="fig" rid="F12702079">3</xref>H) with the distal third of parameres narrow and elongated; apex very pointed in lateral view. Endophallus (Fig. <xref ref-type="fig" rid="F12702079">3</xref>G) with rounded and poorly-developed posterior portion and two bulges (diverticules) barely distinct from the main body at sides of the ejaculatory ductus; ventral raspulae very developed, the lateral-dorsal ones smaller, the surface between the ventral and lateral dorsal raspulae is rough and with large punctures.</p><sec sec-type="Variability"><title>Variability</title><p>Compared with the holotype, the male paratypes do not show substantial morphological variation. The total length varies from 15.8 to 18.2 mm, with posterior tibiae bearing 5 - 8 teeth on the dorsal margin. The two female paratypes (Fig. <xref ref-type="fig" rid="F12263522">1</xref>B) have total body lengths of 16.3 and 16.5 mm; pronotum transverse (1.8× wider than long) and stouter elytra (1.2× longer than wide); elytra with a rougher surface; antennae and tarsi shorter: antennal club 3–segmented approximately as long as the antennomeres 2–7, metatarsus 1.1× as long as the metatibia; propygidium and pygidium microreticuled with medium-size sparse and deep punctures (Fig. <xref ref-type="fig" rid="F12702079">3</xref>D).</p></sec></tp:treatment-sec><tp:treatment-sec sec-type="Diagnosis"><title>Diagnosis</title><p><italic><tp:taxon-name><tp:taxon-name-part taxon-name-part-type="genus" reg="Rhizotrogus">Rhizotrogus</tp:taxon-name-part><tp:taxon-name-part taxon-name-part-type="species" reg="bentelrhianus">bentelrhianus</tp:taxon-name-part></tp:taxon-name></italic> sp. nov. is characterised by glossy integuments, bicolour colouration with a brick-red pronotum and yellow elytra (Fig. <xref ref-type="fig" rid="F12263522">1</xref>A and B), a clypeus feebly recessed on the anterior edge, a pronotum that is regularly rounded with the posterior edge distinctly bisinuate and protruding anteriorly, posterior angles protruding, shorter and sparser anterior edge bristles, elytral interstria 3 and 4 scarcely evident and protarsomeres 1–4 distinctly denticulate on the infero-lateral edge (Fig. <xref ref-type="fig" rid="F12702079">3</xref>A). The aedeagus is narrower and pointed anteriorly (Fig. <xref ref-type="fig" rid="F12702079">3</xref>H). <italic><tp:taxon-name><tp:taxon-name-part taxon-name-part-type="genus" reg="Rhizotrogus">Rhizotrogus</tp:taxon-name-part><tp:taxon-name-part taxon-name-part-type="species" reg="pallidipennis">pallidipennis</tp:taxon-name-part></tp:taxon-name></italic> is a uniformly brown‒yellow or red‒brown species that possesses matt integuments, especially on the pronotum (see <xref ref-type="bibr" rid="B12263891">Baraud (1977)</xref>, <xref ref-type="bibr" rid="B12263900">Baraud (1985)</xref>, <xref ref-type="bibr" rid="B12263908">Baraud (1992)</xref>; Fig. <xref ref-type="fig" rid="F12263522">1</xref>C and D); the anterior margin of the clypeus is distinctly hollow in the centre, the pronotum is more angular on the sides with the posterior edge less sinuate, posterior angles rounded and not protruding, punctures larger and more superficial, bristles of the anterior edge long and dense, elytra regularly rounded at the apex with punctuation smaller and sparser and, especially in Spanish samples, interstria 3 and 4 distinctly raised and evident. The denticulation of the inferior-lateral edge of the first three tarsomeres of the forelegs is slightly prominent in the first two (with 3–4 denticles) and is often absent in the 3<sup>rd</sup> (Fig. <xref ref-type="fig" rid="F12702079">3</xref>B and C); the punctuation of the pygidium is coarser and denser (Fig. <xref ref-type="fig" rid="F12702079">3</xref>E and F). The aedeagus is more dilated in the anterior third and less pointed at the apex (Fig. <xref ref-type="fig" rid="F12702079">3</xref>I). A broad variability in the endophallus morphology was reported for <italic><tp:taxon-name><tp:taxon-name-part taxon-name-part-type="genus" reg="Rhizotrogus">R.</tp:taxon-name-part><tp:taxon-name-part taxon-name-part-type="species" reg="pallidipennis">pallidipennis</tp:taxon-name-part></tp:taxon-name></italic> (<xref ref-type="bibr" rid="B12702505">Martín Piera and Coca Abia 1992</xref>, <xref ref-type="bibr" rid="B12263998">Coca-Abia and Martín-Piera 1998</xref>), particularly in the development of ventral raspulae which are constantly well developed in <italic><tp:taxon-name><tp:taxon-name-part taxon-name-part-type="genus" reg="Rhizotrogus">R.</tp:taxon-name-part><tp:taxon-name-part taxon-name-part-type="species" reg="bentelrhianus">bentelrhianus</tp:taxon-name-part></tp:taxon-name></italic> n. sp.</p><p>These morphological differences are confirmed through comparisons between <italic><tp:taxon-name><tp:taxon-name-part taxon-name-part-type="genus" reg="Rhizotrogus">R.</tp:taxon-name-part><tp:taxon-name-part taxon-name-part-type="species" reg="bentelrhianus">bentelrhianus</tp:taxon-name-part></tp:taxon-name></italic> n. sp. and <italic><tp:taxon-name><tp:taxon-name-part taxon-name-part-type="genus" reg="Rhizotrogus">R.</tp:taxon-name-part><tp:taxon-name-part taxon-name-part-type="species" reg="pallidipennis">pallidipennis</tp:taxon-name-part></tp:taxon-name></italic>from Algeria, Morocco and Spain. The type material of taxa previously considered synonyms of <italic><tp:taxon-name><tp:taxon-name-part taxon-name-part-type="genus" reg="Rhizotrogus">R.</tp:taxon-name-part><tp:taxon-name-part taxon-name-part-type="species" reg="pallidipennis">pallidipennis</tp:taxon-name-part></tp:taxon-name></italic> from North Africa was also examined (Fig. <xref ref-type="fig" rid="F12263522">1</xref>C and Fig. <xref ref-type="fig" rid="F12263537">2</xref>A-C). Many of these synonyms have long been recognised. <xref ref-type="bibr" rid="B12702575">Reitter (1902)</xref> synonymised <italic><tp:taxon-name><tp:taxon-name-part taxon-name-part-type="genus" reg="Rhizotrogus">R.</tp:taxon-name-part><tp:taxon-name-part taxon-name-part-type="species" reg="vexator">vexator</tp:taxon-name-part></tp:taxon-name></italic> from Menorca with <italic><tp:taxon-name><tp:taxon-name-part taxon-name-part-type="genus" reg="Rhizotrogus">R.</tp:taxon-name-part><tp:taxon-name-part taxon-name-part-type="species" reg="lepidus">lepidus</tp:taxon-name-part></tp:taxon-name></italic>, also from Menorca. <xref ref-type="bibr" rid="B12702270">Baguena Corella (1967)</xref> regarded <italic><tp:taxon-name><tp:taxon-name-part taxon-name-part-type="genus" reg="Rhizotrogus">R.</tp:taxon-name-part><tp:taxon-name-part taxon-name-part-type="species" reg="anachoreta">anachoreta</tp:taxon-name-part></tp:taxon-name></italic> (with <italic><tp:taxon-name><tp:taxon-name-part taxon-name-part-type="genus" reg="Rhizotrogus">R.</tp:taxon-name-part><tp:taxon-name-part taxon-name-part-type="species" reg="signatitarsis">signatitarsis</tp:taxon-name-part></tp:taxon-name></italic> as its synonym) and <italic><tp:taxon-name><tp:taxon-name-part taxon-name-part-type="genus" reg="Rhizotrogus">R.</tp:taxon-name-part><tp:taxon-name-part taxon-name-part-type="species" reg="lepidus">lepidus</tp:taxon-name-part></tp:taxon-name></italic> (= <italic><tp:taxon-name><tp:taxon-name-part taxon-name-part-type="genus" reg="Rhizotrogus"/><tp:taxon-name-part taxon-name-part-type="species" reg="vexator">vexator</tp:taxon-name-part></tp:taxon-name></italic>) as valid taxa, but noted that <italic><tp:taxon-name><tp:taxon-name-part taxon-name-part-type="genus" reg="Rhizotrogus">R.</tp:taxon-name-part><tp:taxon-name-part taxon-name-part-type="species" reg="lepidus">lepidus</tp:taxon-name-part></tp:taxon-name></italic> is "Extraordinariamente afin a <tp:taxon-name><tp:taxon-name-part taxon-name-part-type="genus" reg="Rhizotrogus"/><tp:taxon-name-part taxon-name-part-type="species" reg="anachoreta">anachoreta</tp:taxon-name-part></tp:taxon-name>...". <xref ref-type="bibr" rid="B12702081">Baraud (1971)</xref>, after examining numerous topotypical materials, considered <italic><tp:taxon-name><tp:taxon-name-part taxon-name-part-type="genus" reg="Rhizotrogus">R.</tp:taxon-name-part><tp:taxon-name-part taxon-name-part-type="species" reg="anachoreta">anachoreta</tp:taxon-name-part></tp:taxon-name></italic> from southern Spain (Malaga) to be synonymous with <italic><tp:taxon-name><tp:taxon-name-part taxon-name-part-type="genus" reg="Rhizotrogus">R.</tp:taxon-name-part><tp:taxon-name-part taxon-name-part-type="species" reg="pallidipennis">pallidipennis</tp:taxon-name-part></tp:taxon-name></italic> (see also <xref ref-type="bibr" rid="B12702566">Peyerimhoff (1945)</xref>). For the European fauna, <xref ref-type="bibr" rid="B12263891">Baraud 1977</xref> and <xref ref-type="bibr" rid="B12263908">Baraud 1992</xref> reported <italic><tp:taxon-name><tp:taxon-name-part taxon-name-part-type="genus" reg="Rhizotrogus">R.</tp:taxon-name-part><tp:taxon-name-part taxon-name-part-type="species" reg="areolus">areolus</tp:taxon-name-part></tp:taxon-name></italic> from Spain and Portugal, <italic><tp:taxon-name><tp:taxon-name-part taxon-name-part-type="genus" reg="Rhizotrogus">R.</tp:taxon-name-part><tp:taxon-name-part taxon-name-part-type="species" reg="lepidus">lepidus</tp:taxon-name-part></tp:taxon-name></italic> (= <italic><tp:taxon-name><tp:taxon-name-part taxon-name-part-type="genus" reg="Rhizotrogus"/><tp:taxon-name-part taxon-name-part-type="species" reg="vexator">vexator</tp:taxon-name-part></tp:taxon-name></italic>) endemic to the Balearic Islands and <italic><tp:taxon-name><tp:taxon-name-part taxon-name-part-type="genus" reg="Rhizotrogus">R.</tp:taxon-name-part><tp:taxon-name-part taxon-name-part-type="species" reg="pallidipennis">pallidipennis</tp:taxon-name-part></tp:taxon-name></italic> for the Iberian Peninsula (= <italic><tp:taxon-name><tp:taxon-name-part taxon-name-part-type="genus" reg="Rhizotrogus"/><tp:taxon-name-part taxon-name-part-type="species" reg="anachoreta">anachoreta</tp:taxon-name-part></tp:taxon-name></italic>; = <italic><tp:taxon-name><tp:taxon-name-part taxon-name-part-type="genus" reg="Rhizotrogus"/><tp:taxon-name-part taxon-name-part-type="species" reg="signatitarsis">signatitarsis</tp:taxon-name-part></tp:taxon-name></italic>). For the North African fauna, <xref ref-type="bibr" rid="B12263900">Baraud (1985)</xref> reported <italic><tp:taxon-name><tp:taxon-name-part taxon-name-part-type="genus" reg="Rhizotrogus">R.</tp:taxon-name-part><tp:taxon-name-part taxon-name-part-type="species" reg="pallidipennis">pallidipennis</tp:taxon-name-part></tp:taxon-name></italic> (= <italic><tp:taxon-name><tp:taxon-name-part taxon-name-part-type="genus" reg="Rhizotrogus"/><tp:taxon-name-part taxon-name-part-type="species" reg="anachoreta">anachoreta</tp:taxon-name-part></tp:taxon-name></italic>) in Algeria and Morocco (in addition to the Iberian Peninsula) and <italic><tp:taxon-name><tp:taxon-name-part taxon-name-part-type="genus" reg="Rhizotrogus">R.</tp:taxon-name-part><tp:taxon-name-part taxon-name-part-type="species" reg="phidias">phidias</tp:taxon-name-part></tp:taxon-name></italic> (= <italic><tp:taxon-name><tp:taxon-name-part taxon-name-part-type="genus" reg="Rhizotrogus"/><tp:taxon-name-part taxon-name-part-type="species" reg="occidentalis">occidentalis</tp:taxon-name-part></tp:taxon-name></italic>), described for Algeria, in Morocco. <italic><tp:taxon-name><tp:taxon-name-part taxon-name-part-type="genus" reg="Rhizotrogus">Rhizotrogus</tp:taxon-name-part><tp:taxon-name-part taxon-name-part-type="species" reg="lepidus">lepidus</tp:taxon-name-part></tp:taxon-name></italic> was synonymised with <italic><tp:taxon-name><tp:taxon-name-part taxon-name-part-type="genus" reg="Rhizotrogus">R.</tp:taxon-name-part><tp:taxon-name-part taxon-name-part-type="species" reg="pallidipennis">pallidipennis</tp:taxon-name-part></tp:taxon-name></italic> by <xref ref-type="bibr" rid="B12702505">Martín Piera and Coca Abia (1992)</xref>. <xref ref-type="bibr" rid="B12702460">Coca-Abia (1995)</xref>, through examination of the type (see Fig. <xref ref-type="fig" rid="F12263537">2</xref>C), also considered <italic><tp:taxon-name><tp:taxon-name-part taxon-name-part-type="genus" reg="Rhizotrogus">R.</tp:taxon-name-part><tp:taxon-name-part taxon-name-part-type="species" reg="gulosus">gulosus</tp:taxon-name-part></tp:taxon-name></italic> from Algeria to be synonymous with <italic><tp:taxon-name><tp:taxon-name-part taxon-name-part-type="genus" reg="Rhizotrogus">R.</tp:taxon-name-part><tp:taxon-name-part taxon-name-part-type="species" reg="pallidipennis">pallidipennis</tp:taxon-name-part></tp:taxon-name></italic>. Later, through further examination of typical material, <xref ref-type="bibr" rid="B12263998">Coca-Abia and Martín-Piera (1998)</xref> included <italic><tp:taxon-name><tp:taxon-name-part taxon-name-part-type="genus" reg="Rhizotrogus">R.</tp:taxon-name-part><tp:taxon-name-part taxon-name-part-type="species" reg="areolus">areolus</tp:taxon-name-part></tp:taxon-name></italic> amongst the synonyms of <italic><tp:taxon-name><tp:taxon-name-part taxon-name-part-type="genus" reg="Rhizotrogus">R.</tp:taxon-name-part><tp:taxon-name-part taxon-name-part-type="species" reg="pallidipennis">pallidipennis</tp:taxon-name-part></tp:taxon-name></italic>. Finally, <xref ref-type="bibr" rid="B12702522">Montreuil (1997)</xref> attributed the populations from Menorca described as <italic><tp:taxon-name><tp:taxon-name-part taxon-name-part-type="genus" reg="Amphimallon">Amphimallon</tp:taxon-name-part><tp:taxon-name-part taxon-name-part-type="species" reg="menorcanum">menorcanum</tp:taxon-name-part></tp:taxon-name></italic> to <italic><tp:taxon-name><tp:taxon-name-part taxon-name-part-type="genus" reg="Rhizotrogus">R.</tp:taxon-name-part><tp:taxon-name-part taxon-name-part-type="species" reg="pallidipennis">pallidipennis</tp:taxon-name-part></tp:taxon-name></italic>.</p><p>All synonyms of <italic><tp:taxon-name><tp:taxon-name-part taxon-name-part-type="genus" reg="Rhizotrogus">R.</tp:taxon-name-part><tp:taxon-name-part taxon-name-part-type="species" reg="pallidipennis">pallidipennis</tp:taxon-name-part></tp:taxon-name></italic> (see <xref ref-type="bibr" rid="B12713144">Smetana and Král 2006</xref> and <xref ref-type="bibr" rid="B12263945">Bezděk 2016</xref>) are given in Table <xref ref-type="table" rid="T12701249">1</xref>.</p><sec sec-type="Comparison material"><title>Comparison material</title><p><italic><tp:taxon-name><tp:taxon-name-part taxon-name-part-type="genus" reg="Rhizotrogus">Rhizotrogus</tp:taxon-name-part><tp:taxon-name-part taxon-name-part-type="species" reg="pallidipennis">pallidipennis</tp:taxon-name-part></tp:taxon-name></italic> Blanchard, 1851</p><p>ALGERIA • 1 specimen; Museum Paris / <italic><tp:taxon-name><tp:taxon-name-part taxon-name-part-type="genus" reg="Rhizotrogus"/><tp:taxon-name-part taxon-name-part-type="species" reg="pallidipennis">pallidipennis</tp:taxon-name-part></tp:taxon-name></italic> type … / TYPE / TYPE; male; MNHN. • 1 specimen; ………… / <italic><tp:taxon-name><tp:taxon-name-part taxon-name-part-type="genus" reg="Rhizotrogus"/><tp:taxon-name-part taxon-name-part-type="species" reg="gulosus">gulosus</tp:taxon-name-part></tp:taxon-name></italic> Fairm. / TYPE / TYPE / Museum Paris Coll. Reiche; LECTOTIPO / <italic><tp:taxon-name><tp:taxon-name-part taxon-name-part-type="genus" reg="Rhizotrogus">Rhizotrogus</tp:taxon-name-part><tp:taxon-name-part taxon-name-part-type="species" reg="gulosus">gulosus</tp:taxon-name-part></tp:taxon-name></italic> Fairmaire, 1860 / Coca Abia, det. 1993 / Prep. Genital n. 878 M Balsamo Canada M.M. Coca Abia; MNHN. • 1 specimen; Algeria; <italic><tp:taxon-name><tp:taxon-name-part taxon-name-part-type="genus" reg="Rhizotrogus">Rh.</tp:taxon-name-part></tp:taxon-name> <tp:taxon-name><tp:taxon-name-part taxon-name-part-type="genus" reg="Phidias">Phidias</tp:taxon-name-part></tp:taxon-name></italic> m. Type; coll. Reitter; Holotypus 1901 / <italic><tp:taxon-name><tp:taxon-name-part taxon-name-part-type="genus" reg="Rhizotrogus">Rhizotrogus</tp:taxon-name-part></tp:taxon-name></italic> (s. str.) <italic><tp:taxon-name><tp:taxon-name-part taxon-name-part-type="genus" reg="Phidias">Phidias</tp:taxon-name-part></tp:taxon-name></italic> Reitter; HNHM. • 1 specimen; <italic><tp:taxon-name><tp:taxon-name-part taxon-name-part-type="genus" reg="Rhizotrogus"/><tp:taxon-name-part taxon-name-part-type="species" reg="pallidipennis">pallidipennis</tp:taxon-name-part></tp:taxon-name></italic> Sidi bel Abbes; NHMB.</p><p>MOROCCO • 1 specimen; Mogador (Escalera); Mogador / Museum Paris - Coll. Ph. François - Coll. L. Bedel 1922 /<italic><tp:taxon-name><tp:taxon-name-part taxon-name-part-type="genus" reg="Rhizotrogus">Rhizotrogus</tp:taxon-name-part><tp:taxon-name-part taxon-name-part-type="species" reg="occidentalis">occidentalis</tp:taxon-name-part></tp:taxon-name></italic> Esc: Co-typo / PARATYPE / Paratype - <italic><tp:taxon-name><tp:taxon-name-part taxon-name-part-type="genus" reg="Rhizotrogus">Rhizotrogus</tp:taxon-name-part></tp:taxon-name></italic> -<italic><tp:taxon-name><tp:taxon-name-part taxon-name-part-type="genus" reg="Rhizotrogus"/><tp:taxon-name-part taxon-name-part-type="species" reg="occidentalis">occidentalis</tp:taxon-name-part></tp:taxon-name></italic> Escalera 1914 / MHNH - Paris EC15353 (Fig. 2D). • 1 specimen; Moyen Atlas, Azrou Ifrane area; 26 Apr. 2014; legit O. Boilly, JMPC. • 3 specimens; MA cent. Moyen Atlas, 11 Km NW Ifrane, Ifrane NP, okraj lesa <italic><tp:taxon-name><tp:taxon-name-part taxon-name-part-type="genus" reg="Quercus">Quercus</tp:taxon-name-part></tp:taxon-name></italic>, <named-content xmlns:xlink="http://www.w3.org/1999/xlink" content-type="dwc:verbatimCoordinates" xlink:type="simple">33°34’26.4N, 5°12’13”W</named-content>; 6-7.V.2015 leg. David Frank, IECA. • 1 specimen; Ifrane 6 km NWW; 6.v.2015, <named-content xmlns:xlink="http://www.w3.org/1999/xlink" content-type="dwc:verbatimCoordinates" xlink:type="simple">33°33’38”N, 5°10’57”W</named-content>, lgt. Ondřej Konvička, IECA.</p><p>SPAIN • 8 specimens; Puente de la Sierra, Jaén; 31 Dec. 2013; legit M. López; ISPC (Fig. 2C). • 3 specimens, Ayora (Valencia); 8 Nov 1979; legit J.J.L. Colon; 1 in MZUP and 2 in CMPC.</p></sec></tp:treatment-sec><tp:treatment-sec sec-type="Etymology"><title>Etymology</title><p>The specific name “<italic>bentelrhianus</italic>” is derived from the Latinisation and masculinisation of the ancient Arabic name of Pantelleria Island: Bent El-Rhià “Daughter of the wind”.</p></tp:treatment-sec><tp:treatment-sec sec-type="Distribution"><title>Distribution</title><p><italic><tp:taxon-name><tp:taxon-name-part taxon-name-part-type="genus" reg="Rhizotrogus">Rhizotrogus</tp:taxon-name-part><tp:taxon-name-part taxon-name-part-type="species" reg="bentelrhianus">bentelrhianus</tp:taxon-name-part></tp:taxon-name></italic> sp. nov. is known only from Pantelleria Island (Trapani, Sicily Channel, Italy).</p></tp:treatment-sec><tp:treatment-sec sec-type="Biology"><title>Biology</title><p>This species is active from early March until the beginning of May, at both low (Lago di Venere) and high altitudes on Pantelleria: Monte Gibelè, Calca del Fillio 600 m a.s.l.; Montagna Grande 800 m a.s.l. (<xref ref-type="bibr" rid="B12264053">Perazzini 1987</xref>, <xref ref-type="bibr" rid="B12264071">Ratti 1987</xref>, <xref ref-type="bibr" rid="B12263853">Arnone et al. 1995</xref>, <xref ref-type="bibr" rid="B12263882">Ballerio et al. 2011</xref>). Notably, the phenology of <italic><tp:taxon-name><tp:taxon-name-part taxon-name-part-type="genus" reg="Rhizotrogus">R.</tp:taxon-name-part><tp:taxon-name-part taxon-name-part-type="species" reg="pallidipennis">pallidipennis</tp:taxon-name-part></tp:taxon-name></italic>, which is based primarily on observations of Spanish populations, appears to span almost the entire year, with a relatively high demographic concentration in the late winter and early spring months (<xref ref-type="bibr" rid="B12263998">Coca-Abia and Martín-Piera 1998</xref>, <xref ref-type="bibr" rid="B12264025">López-Colón 2000</xref>). Given our observations, <italic><tp:taxon-name><tp:taxon-name-part taxon-name-part-type="genus" reg="Rhizotrogus">R.</tp:taxon-name-part><tp:taxon-name-part taxon-name-part-type="species" reg="bentelrhianus">bentelrhianus</tp:taxon-name-part></tp:taxon-name></italic> seems to be crepuscular, with males and females emerging simultaneously from the native Mediterranean scrub (Fig. <xref ref-type="fig" rid="F12263549">4</xref>A and B); emergence takes place between 6.30 and 7.00 p.m. CET. Once in the air, the beetles disperse in hovering flight amongst the canopy of the vegetation itself. Occasionally, the species has been recorded under stones, where it retreats during the day. The species did not respond to UV light. <italic><tp:taxon-name><tp:taxon-name-part taxon-name-part-type="genus" reg="Rhizotrogus">Rhizotrogus</tp:taxon-name-part><tp:taxon-name-part taxon-name-part-type="species" reg="bentelrhianus">bentelrhianus</tp:taxon-name-part></tp:taxon-name></italic> has also been observed by one of the authors (ER) while feeding on leaves of <italic><tp:taxon-name><tp:taxon-name-part taxon-name-part-type="genus" reg="Cistus">Cistus</tp:taxon-name-part></tp:taxon-name></italic> sp. (<tp:taxon-name><tp:taxon-name-part taxon-name-part-type="family">Cistaceae</tp:taxon-name-part></tp:taxon-name>) at night (Fig. <xref ref-type="fig" rid="F12263549">4</xref> C).</p></tp:treatment-sec><tp:treatment-sec><!--Section generated to contain objects referenced in tp:taxon-treatment.--><fig id="F12263522" position="float" orientation="portrait"><object-id xmlns:xlink="http://www.w3.org/1999/xlink" content-type="arpha" xlink:type="simple">EABB0628-675B-551B-BB7C-258CCE6D33E2</object-id><object-id xmlns:xlink="http://www.w3.org/1999/xlink" content-type="doi" xlink:type="simple">10.3897/BDJ.13.e154423.figure1</object-id><label>Figure 1.</label><caption><p><italic><tp:taxon-name><tp:taxon-name-part taxon-name-part-type="genus" reg="Rhizotrogus">Rhizotrogus</tp:taxon-name-part><tp:taxon-name-part taxon-name-part-type="species" reg="bentelrhianus">bentelrhianus</tp:taxon-name-part></tp:taxon-name></italic> sp. nov. from Sicily, Pantelleria Island (Trapani, Sicily Channel), south-eastern slopes of Monte Gibelè, contrada Dietro l’isola. <bold>A</bold> holotype, male (body length 16.9 mm); <bold>B</bold> Paratype, female (body length 16.5 mm); <bold>C</bold> <italic><tp:taxon-name><tp:taxon-name-part taxon-name-part-type="genus" reg="Rhizotrogus">Rhizotrogus</tp:taxon-name-part><tp:taxon-name-part taxon-name-part-type="species" reg="pallidipennis">pallidipennis</tp:taxon-name-part></tp:taxon-name></italic>, type from Algeria, MNHN; <bold>D</bold> <italic><tp:taxon-name><tp:taxon-name-part taxon-name-part-type="genus" reg="Rhizotrogus">Rhizotrogus</tp:taxon-name-part><tp:taxon-name-part taxon-name-part-type="species" reg="pallidipennis">pallidipennis</tp:taxon-name-part></tp:taxon-name></italic>, male, from Spain, Puente de la Sierra, Jaén (body length 17.2 mm).</p></caption><graphic xmlns:xlink="http://www.w3.org/1999/xlink" xlink:href="bdj-13-e154423-g001.jpg" position="float" id="oo_1289147.jpg" orientation="portrait" xlink:type="simple"><uri content-type="original_file" xlink:type="simple">https://binary.pensoft.net/fig/1289147</uri></graphic></fig><fig id="F12702079" position="float" orientation="portrait"><object-id xmlns:xlink="http://www.w3.org/1999/xlink" content-type="arpha" xlink:type="simple">20B27A58-8711-5808-AA71-C80D358C7CE8</object-id><object-id xmlns:xlink="http://www.w3.org/1999/xlink" content-type="doi" xlink:type="simple">10.3897/BDJ.13.e154423.figure3</object-id><label>Figure 3.</label><caption><p><italic><tp:taxon-name><tp:taxon-name-part taxon-name-part-type="genus" reg="Rhizotrogus">Rhizotrogus</tp:taxon-name-part><tp:taxon-name-part taxon-name-part-type="species" reg="bentelrhianus">bentelrhianus</tp:taxon-name-part></tp:taxon-name></italic> sp. nov.: <bold>A</bold> hind tarsomeres in lateral view; <bold>D</bold> pygidium in dorsal view; <bold>G</bold> endophallus (vr = ventral raspulae; ldr = latero-dorsal raspulae; t = tigilla); <bold>H</bold> lateral and dorsal view of the aedeagus. <italic><tp:taxon-name><tp:taxon-name-part taxon-name-part-type="genus" reg="Rhizotrogus">Rhizotrogus</tp:taxon-name-part><tp:taxon-name-part taxon-name-part-type="species" reg="pallidipennis">pallidipennis</tp:taxon-name-part></tp:taxon-name></italic> from Spain: <bold>B</bold> hind tarsomeres in lateral view; <bold>E</bold> pygidium in dorsal view; <bold>I</bold> lateral and dorsal view of the aedeagus. <italic><tp:taxon-name><tp:taxon-name-part taxon-name-part-type="genus" reg="Rhizotrogus">Rhizotrogus</tp:taxon-name-part><tp:taxon-name-part taxon-name-part-type="species" reg="pallidipennis">pallidipennis</tp:taxon-name-part></tp:taxon-name></italic> from Morocco: <bold>C</bold> hind tarsomeres in lateral view; <bold>F</bold> pygidium in dorsal view.</p></caption><graphic xmlns:xlink="http://www.w3.org/1999/xlink" xlink:href="bdj-13-e154423-g003.jpg" position="float" id="oo_1289157.jpg" orientation="portrait" xlink:type="simple"><uri content-type="original_file" xlink:type="simple">https://binary.pensoft.net/fig/1289157</uri></graphic></fig><fig id="F12263537" position="float" orientation="portrait"><object-id xmlns:xlink="http://www.w3.org/1999/xlink" content-type="arpha" xlink:type="simple">4423AF5A-6ABB-5B1D-B162-AFEBC90E633D</object-id><object-id xmlns:xlink="http://www.w3.org/1999/xlink" content-type="doi" xlink:type="simple">10.3897/BDJ.13.e154423.figure2</object-id><label>Figure 2.</label><caption><p><bold>A</bold> <italic><tp:taxon-name><tp:taxon-name-part taxon-name-part-type="genus" reg="Rhizotrogus">Rhizotrogus</tp:taxon-name-part><tp:taxon-name-part taxon-name-part-type="species" reg="gulosus">gulosus</tp:taxon-name-part></tp:taxon-name></italic>, lectotipo (synonym of <italic><tp:taxon-name><tp:taxon-name-part taxon-name-part-type="genus" reg="Rhizotrogus">R.</tp:taxon-name-part><tp:taxon-name-part taxon-name-part-type="species" reg="pallidipennis">pallidipennis</tp:taxon-name-part></tp:taxon-name></italic>) from Algeria, MNHN; <bold>B</bold> <italic><tp:taxon-name><tp:taxon-name-part taxon-name-part-type="genus" reg="Rhizotrogus">Rhizotrogus</tp:taxon-name-part><tp:taxon-name-part taxon-name-part-type="species" reg="occidentalis">occidentalis</tp:taxon-name-part></tp:taxon-name></italic> Escalera 1914 from Mogador, paratype (synonym of <italic><tp:taxon-name><tp:taxon-name-part taxon-name-part-type="genus" reg="Rhizotrogus">R.</tp:taxon-name-part><tp:taxon-name-part taxon-name-part-type="species" reg="pallidipennis">pallidipennis</tp:taxon-name-part></tp:taxon-name></italic>); <bold>C</bold> <italic><tp:taxon-name><tp:taxon-name-part taxon-name-part-type="genus" reg="Rhizotrogus">Rhizotrogus</tp:taxon-name-part><tp:taxon-name-part taxon-name-part-type="species" reg="phidias">phidias</tp:taxon-name-part></tp:taxon-name></italic>, holotype (synonym of <italic><tp:taxon-name><tp:taxon-name-part taxon-name-part-type="genus" reg="Rhizotrogus">R.</tp:taxon-name-part><tp:taxon-name-part taxon-name-part-type="species" reg="pallidipennis">pallidipennis</tp:taxon-name-part></tp:taxon-name></italic>) from Algeria, HNHM; <bold>D</bold> <italic><tp:taxon-name><tp:taxon-name-part taxon-name-part-type="genus" reg="Rhizotrogus">Rhizotrogus</tp:taxon-name-part><tp:taxon-name-part taxon-name-part-type="species" reg="pallidipennis">pallidipennis</tp:taxon-name-part></tp:taxon-name></italic> from Algeria, Sidi bel Abbes, NHMB (these latter specimens most probably belong to a different species).</p></caption><graphic xmlns:xlink="http://www.w3.org/1999/xlink" xlink:href="bdj-13-e154423-g002.jpg" position="float" id="oo_1289151.jpg" orientation="portrait" xlink:type="simple"><uri content-type="original_file" xlink:type="simple">https://binary.pensoft.net/fig/1289151</uri></graphic></fig><table-wrap id="T12701249" position="float" orientation="portrait"><label>Table 1.</label><caption><p>Lixt synonymies</p></caption><table rules="all" border="1"><tbody><tr><td rowspan="1" colspan="1">
              <bold>TAXON</bold>
            </td><td rowspan="1" colspan="1">
              <bold>COUNTRY</bold>
            </td><td rowspan="1" colspan="1">
              <bold>LOCUS TYPICUS</bold>
            </td></tr><tr><td rowspan="1" colspan="1"><italic><tp:taxon-name><tp:taxon-name-part taxon-name-part-type="genus" reg="Rhizotrogus">Rhizotrogus</tp:taxon-name-part><tp:taxon-name-part taxon-name-part-type="species" reg="pallidipennis">pallidipennis</tp:taxon-name-part></tp:taxon-name></italic><xref ref-type="bibr" rid="B12263916">Blanchard 1851</xref>: 146</td><td rowspan="1" colspan="1">ALGERIA</td><td rowspan="1" colspan="1">“<italic>Algérie (Boghar)</italic>”</td></tr><tr><td rowspan="1" colspan="1"><italic><tp:taxon-name><tp:taxon-name-part taxon-name-part-type="genus" reg="Rhizotrogus">Rhizotrogus</tp:taxon-name-part><tp:taxon-name-part taxon-name-part-type="species" reg="anachoreta">anachoreta</tp:taxon-name-part></tp:taxon-name></italic><xref ref-type="bibr" rid="B12702584">Rosenhauer 1856</xref>: 120</td><td rowspan="1" colspan="1">SPAIN</td><td rowspan="1" colspan="1">“<italic>Sierra de Ronda</italic> [Malaga]”</td></tr><tr><td rowspan="1" colspan="1"><italic><tp:taxon-name><tp:taxon-name-part taxon-name-part-type="genus" reg="Rhizotrogus">Rhizotrogus</tp:taxon-name-part><tp:taxon-name-part taxon-name-part-type="species" reg="gulosus">gulosus</tp:taxon-name-part></tp:taxon-name></italic><xref ref-type="bibr" rid="B12702496">Fairmaire 1860</xref>: 438</td><td rowspan="1" colspan="1">ALGERIA</td><td rowspan="1" colspan="1">“<italic>Algérie (Collect. Reiche)</italic>”</td></tr><tr><td rowspan="1" colspan="1"><italic><tp:taxon-name><tp:taxon-name-part taxon-name-part-type="genus" reg="Rhizotrogus">Rhizotrogus</tp:taxon-name-part><tp:taxon-name-part taxon-name-part-type="species" reg="signatitarsis">signatitarsis</tp:taxon-name-part></tp:taxon-name><xref ref-type="bibr" rid="B12702450">Chevrolat 1866</xref></italic>: 102</td><td rowspan="1" colspan="1">SPAIN</td><td rowspan="1" colspan="1">“<italic>Valladolid, le long du Canal de Léon</italic>”</td></tr><tr><td rowspan="1" colspan="1"><italic><tp:taxon-name><tp:taxon-name-part taxon-name-part-type="genus" reg="Rhizotrogus">Rhizotrogus</tp:taxon-name-part><tp:taxon-name-part taxon-name-part-type="species" reg="lepidus">lepidus</tp:taxon-name-part></tp:taxon-name></italic><xref ref-type="bibr" rid="B12713274">Schafuss 1869</xref>: 16 </td><td rowspan="1" colspan="1">SPAIN - Balearic Islands</td><td rowspan="1" colspan="1">“<italic>Menorca, See de Bufereta, Arenal de Bini Malla</italic> [Minorca, Bufereta, Binimel.la beach]”</td></tr><tr><td rowspan="1" colspan="1"><italic><tp:taxon-name><tp:taxon-name-part taxon-name-part-type="genus" reg="Rhizotrogus">Rhizotrogus</tp:taxon-name-part><tp:taxon-name-part taxon-name-part-type="species" reg="vexator">vexator</tp:taxon-name-part></tp:taxon-name></italic><xref ref-type="bibr" rid="B12713274">Schafuss 1869</xref>: 17</td><td rowspan="1" colspan="1">SPAIN - Balearic Islands</td><td rowspan="1" colspan="1">“<italic>Menorca… Mahon</italic> [Minorca, Mahón]”</td></tr><tr><td rowspan="1" colspan="1"><italic><tp:taxon-name><tp:taxon-name-part taxon-name-part-type="genus" reg="Rhizotrogus">Rhizotrogus</tp:taxon-name-part><tp:taxon-name-part taxon-name-part-type="species" reg="areolus">areolus</tp:taxon-name-part></tp:taxon-name></italic><xref ref-type="bibr" rid="B12702575">Reitter 1902</xref>: 203</td><td rowspan="1" colspan="1">SPAIN</td><td rowspan="1" colspan="1">“<italic>Gibraltar</italic>”</td></tr><tr><td rowspan="1" colspan="1"><italic><tp:taxon-name><tp:taxon-name-part taxon-name-part-type="genus" reg="Rhizotrogus">Rhizotrogus</tp:taxon-name-part><tp:taxon-name-part taxon-name-part-type="species" reg="phidias">phidias</tp:taxon-name-part></tp:taxon-name></italic><xref ref-type="bibr" rid="B12702575">Reitter 1902</xref>: 216</td><td rowspan="1" colspan="1">ALGERIA</td><td rowspan="1" colspan="1">“<italic>Algier</italic>”</td></tr><tr><td rowspan="1" colspan="1"><italic>(<tp:taxon-name><tp:taxon-name-part taxon-name-part-type="genus" reg="Amphimallon">Amphimallon</tp:taxon-name-part></tp:taxon-name>) <tp:taxon-name><tp:taxon-name-part taxon-name-part-type="genus" reg="Amphimallon"/><tp:taxon-name-part taxon-name-part-type="species" reg="menorcanum">menorcanum</tp:taxon-name-part></tp:taxon-name><xref ref-type="bibr" rid="B12702575">Reitter 1902</xref></italic>: 241</td><td rowspan="1" colspan="1">SPAIN - Balearic Islands</td><td rowspan="1" colspan="1">Minorca. See Montreuil, 1997</td></tr><tr><td rowspan="1" colspan="1"><italic><tp:taxon-name><tp:taxon-name-part taxon-name-part-type="genus" reg="Rhizotrogus">Rhizotrogus</tp:taxon-name-part><tp:taxon-name-part taxon-name-part-type="species" reg="occidentalis">occidentalis</tp:taxon-name-part></tp:taxon-name><xref ref-type="bibr" rid="B12702483">Escalera 1914</xref></italic>: 172</td><td rowspan="1" colspan="1">MOROCCO</td><td rowspan="1" colspan="1">“<italic>Mogador, Mskala, Glaui, Casablanca, Ued Draa</italic>”</td></tr></tbody></table></table-wrap><fig id="F12263549" position="float" orientation="portrait"><object-id xmlns:xlink="http://www.w3.org/1999/xlink" content-type="arpha" xlink:type="simple">E09D402B-8185-5F29-8787-56B70C5E4F0A</object-id><object-id xmlns:xlink="http://www.w3.org/1999/xlink" content-type="doi" xlink:type="simple">10.3897/BDJ.13.e154423.figure4</object-id><label>Figure 4.</label><caption><p><italic><tp:taxon-name><tp:taxon-name-part taxon-name-part-type="genus" reg="Rhizotrogus">Rhizotrogus</tp:taxon-name-part><tp:taxon-name-part taxon-name-part-type="species" reg="bentelrhianus">bentelrhianus</tp:taxon-name-part></tp:taxon-name></italic> sp. nov.: <bold>A</bold> Paronarmic view of the collecting habitat on Monte Gibelè, contrada Dietro l’isola; <bold>B</bold> Detail of the location where most of the specimens were collected; <bold>C</bold> Male of <italic><tp:taxon-name><tp:taxon-name-part taxon-name-part-type="genus" reg="Rhizotrogus">R.</tp:taxon-name-part><tp:taxon-name-part taxon-name-part-type="species" reg="bentelrhianus">bentelrhianus</tp:taxon-name-part></tp:taxon-name></italic> feeding on <italic><tp:taxon-name><tp:taxon-name-part taxon-name-part-type="genus" reg="Cistus">Cistus</tp:taxon-name-part></tp:taxon-name></italic> sp. leaves during the night.</p></caption><graphic xmlns:xlink="http://www.w3.org/1999/xlink" xlink:href="bdj-13-e154423-g004.jpg" position="float" id="oo_1178722.jpg" orientation="portrait" xlink:type="simple"><uri content-type="original_file" xlink:type="simple">https://binary.pensoft.net/fig/1178722</uri></graphic></fig></tp:treatment-sec><ref-list><ref id="B12263891"><element-citation xmlns:xlink="http://www.w3.org/1999/xlink" publication-type="article" xlink:type="simple"><person-group person-group-type="author"><name name-style="western"><surname>Baraud</surname><given-names>J</given-names></name></person-group><year>1977</year><article-title>Faune de l'Europe occidentale: Belgique, France, Grand-Bretagne, Italie, Peninsule iberique. IV. Coléoptères <tp:taxon-name><tp:taxon-name-part taxon-name-part-type="superfamily">Scarabaeoidea</tp:taxon-name-part></tp:taxon-name></article-title><source>Nouvelle Revue d’Entomologie</source><volume>7</volume><fpage>1</fpage><lpage>352</lpage></element-citation></ref><ref id="B12263900"><element-citation xmlns:xlink="http://www.w3.org/1999/xlink" publication-type="book" xlink:type="simple"><person-group person-group-type="author"><name name-style="western"><surname>Baraud</surname><given-names>J</given-names></name></person-group><year>1985</year><source>Encyclopédie Entomologique XLVI. Coléoptères <tp:taxon-name><tp:taxon-name-part taxon-name-part-type="superfamily">Scarabaeoidea</tp:taxon-name-part></tp:taxon-name>. Faune du Nord de l’Afrique du Maroc au Sinaï</source><publisher-name>Édition Lechevalier</publisher-name><publisher-loc>Paris</publisher-loc><size units="page">651</size></element-citation></ref><ref id="B12263908"><element-citation xmlns:xlink="http://www.w3.org/1999/xlink" publication-type="book" xlink:type="simple"><person-group person-group-type="author"><name name-style="western"><surname>Baraud</surname><given-names>J</given-names></name></person-group><year>1992</year><source>Coléoptères <tp:taxon-name><tp:taxon-name-part taxon-name-part-type="superfamily">Scarabaeoidea</tp:taxon-name-part></tp:taxon-name> d’Europe. Faune de France et regions limitrophes, 78</source><publisher-name>Société Linnéenne de Lyon</publisher-name><publisher-loc>Lyon</publisher-loc><size units="page">874</size></element-citation></ref><ref id="B12702505"><element-citation xmlns:xlink="http://www.w3.org/1999/xlink" publication-type="article" xlink:type="simple"><person-group person-group-type="author"><name name-style="western"><surname>Martín Piera</surname><given-names>F</given-names></name><name name-style="western"><surname>Coca Abia</surname><given-names>M</given-names></name></person-group><year>1992</year><article-title>Revisión taxonómica del género <italic><tp:taxon-name><tp:taxon-name-part taxon-name-part-type="genus" reg="Rhizotrogus">Rhizotrogus</tp:taxon-name-part></tp:taxon-name></italic> Berthold, 1827: el grupo de <italic><tp:taxon-name><tp:taxon-name-part taxon-name-part-type="genus" reg="Rhizotrogus">Rh.</tp:taxon-name-part><tp:taxon-name-part taxon-name-part-type="species" reg="cicatricosus">cicatricosus</tp:taxon-name-part></tp:taxon-name></italic> Mulsant, 1842</article-title><source>Elytron</source><volume>6</volume><fpage>199</fpage><lpage>219</lpage></element-citation></ref><ref id="B12263998"><element-citation xmlns:xlink="http://www.w3.org/1999/xlink" publication-type="article" xlink:type="simple"><person-group person-group-type="author"><name name-style="western"><surname>Coca-Abia</surname><given-names>MM</given-names></name><name name-style="western"><surname>Martín-Piera</surname><given-names>F</given-names></name></person-group><year>1998</year><article-title>Revisión taxonómica del género <italic><tp:taxon-name><tp:taxon-name-part taxon-name-part-type="genus" reg="Rhizotrogus">Rhizotrogus</tp:taxon-name-part></tp:taxon-name></italic> Berthold, 1827 (<tp:taxon-name><tp:taxon-name-part taxon-name-part-type="order">Coleoptera</tp:taxon-name-part></tp:taxon-name>: <tp:taxon-name><tp:taxon-name-part taxon-name-part-type="family">Scarabaeidae</tp:taxon-name-part></tp:taxon-name>, <tp:taxon-name><tp:taxon-name-part taxon-name-part-type="subfamily">Melolonthinae</tp:taxon-name-part></tp:taxon-name>)</article-title><source>Coleopterological Monographs</source><volume>2</volume><fpage>7</fpage><lpage>140</lpage></element-citation></ref><ref id="B12702575"><element-citation xmlns:xlink="http://www.w3.org/1999/xlink" publication-type="article" xlink:type="simple"><person-group person-group-type="author"><name name-style="western"><surname>Reitter</surname><given-names>E</given-names></name></person-group><year>1902</year><article-title>Bestimmungs-Tabelle der <tp:taxon-name><tp:taxon-name-part taxon-name-part-type="family">Melolonthidae</tp:taxon-name-part></tp:taxon-name> aus der europäischen Fauna und den angrenzen den Ländern, enthaltend die Gruppen der <tp:taxon-name><tp:taxon-name-part taxon-name-part-type="tribe">Pachydemini</tp:taxon-name-part></tp:taxon-name>, <tp:taxon-name><tp:taxon-name-part taxon-name-part-type="tribe">Sericini</tp:taxon-name-part></tp:taxon-name> and <tp:taxon-name><tp:taxon-name-part taxon-name-part-type="tribe">Melolonthini</tp:taxon-name-part></tp:taxon-name></article-title><source>Verhandlungen des Naturforschenden Vereins in Brünn</source><volume>40</volume><fpage>93</fpage><lpage>303</lpage></element-citation></ref><ref id="B12702270"><element-citation xmlns:xlink="http://www.w3.org/1999/xlink" publication-type="book" xlink:type="simple"><person-group person-group-type="author"><name name-style="western"><surname>Baguena Corella</surname><given-names>L</given-names></name></person-group><year>1967</year><source><tp:taxon-name><tp:taxon-name-part taxon-name-part-type="superfamily">Scarabaeoidea</tp:taxon-name-part></tp:taxon-name> de la fauna Ibero Balear y Pirenaica</source><publisher-name>Instituto Español de Entomología</publisher-name><size units="page">576</size></element-citation></ref><ref id="B12702081"><element-citation xmlns:xlink="http://www.w3.org/1999/xlink" publication-type="article" xlink:type="simple"><person-group person-group-type="author"><name name-style="western"><surname>Baraud</surname><given-names>Jacques</given-names></name></person-group><year>1971</year><article-title>Contribution a l'étude du genre <tp:taxon-name><tp:taxon-name-part taxon-name-part-type="genus" reg="Rhizotrogus">Rhizotrogus</tp:taxon-name-part></tp:taxon-name> [Col. <tp:taxon-name><tp:taxon-name-part taxon-name-part-type="superfamily">Scarabaeoidea</tp:taxon-name-part></tp:taxon-name>] 5e note (1). Nouvelles Espèces Marocaines</article-title><source>Annales de la Société entomologique de France (N.S.)</source><volume>7</volume><issue>2</issue><fpage>471</fpage><lpage>481</lpage><pub-id pub-id-type="doi">10.1080/21686351.1971.12278099</pub-id></element-citation></ref><ref id="B12702566"><element-citation xmlns:xlink="http://www.w3.org/1999/xlink" publication-type="article" xlink:type="simple"><person-group person-group-type="author"><name name-style="western"><surname>Peyerimhoff</surname><given-names>P</given-names></name></person-group><year>1945</year><article-title>Etudes sur la systématique des Coléoptères du Nord-Africain. III (1). Les <italic><tp:taxon-name><tp:taxon-name-part taxon-name-part-type="genus" reg="Rhizotrogus">Rhizotrogus</tp:taxon-name-part></tp:taxon-name></italic> [<tp:taxon-name><tp:taxon-name-part taxon-name-part-type="family">Scarabaeidae</tp:taxon-name-part></tp:taxon-name>]</article-title><source>Annales de la de la Société entomologique de France</source><volume>114</volume><fpage>1</fpage><lpage>74</lpage></element-citation></ref><ref id="B12702460"><element-citation xmlns:xlink="http://www.w3.org/1999/xlink" publication-type="thesis" xlink:type="simple"><person-group person-group-type="author"><name name-style="western"><surname>Coca-Abia</surname><given-names>M</given-names></name></person-group><year>1995</year><source>Taxonomía, Filogenia y Biogeografía del género <italic><tp:taxon-name><tp:taxon-name-part taxon-name-part-type="genus" reg="Rhizotrogus">Rhizotrogus</tp:taxon-name-part></tp:taxon-name></italic> Berthold, 1827 en el Mediterráneo Occidental</source><publisher-name>Universidad Complutense</publisher-name><publisher-loc>Madrid</publisher-loc><size units="page">351</size></element-citation></ref><ref id="B12702522"><element-citation xmlns:xlink="http://www.w3.org/1999/xlink" publication-type="article" xlink:type="simple"><person-group person-group-type="author"><name name-style="western"><surname>Montreuil</surname><given-names>O</given-names></name></person-group><year>1997</year><article-title><italic><tp:taxon-name><tp:taxon-name-part taxon-name-part-type="genus" reg="Amphimallon">Amphimallon</tp:taxon-name-part><tp:taxon-name-part taxon-name-part-type="species" reg="menorcanum">menorcanum</tp:taxon-name-part></tp:taxon-name></italic> Reitter, 1902, nouveau synonyrne de <italic><tp:taxon-name><tp:taxon-name-part taxon-name-part-type="genus" reg="Rhizotrogus">Rhizotrogus</tp:taxon-name-part><tp:taxon-name-part taxon-name-part-type="species" reg="pallidipennis">pallidipennis</tp:taxon-name-part></tp:taxon-name></italic> Blanchard, 1850 (<tp:taxon-name><tp:taxon-name-part taxon-name-part-type="order">Coleoptera</tp:taxon-name-part></tp:taxon-name>, <tp:taxon-name><tp:taxon-name-part taxon-name-part-type="family">Melolonthidae</tp:taxon-name-part></tp:taxon-name>).</article-title><source>Bolletí de la Societat d’Història Natural de les Balears</source><volume>40</volume><fpage>147</fpage><lpage>149</lpage></element-citation></ref><ref id="B12713144"><element-citation xmlns:xlink="http://www.w3.org/1999/xlink" publication-type="chapter" xlink:type="simple"><person-group person-group-type="author"><name name-style="western"><surname>Smetana</surname><given-names>A</given-names></name><name name-style="western"><surname>Král</surname><given-names>D</given-names></name></person-group><year>2006</year><chapter-title>Scarabaeoidea Rhizotrogini</chapter-title><person-group person-group-type="editor"><name name-style="western"><surname>Löbl</surname><given-names>I</given-names></name><name name-style="western"><surname>Smetana</surname><given-names>A</given-names></name></person-group><source>Catalogue of Palearctic <tp:taxon-name><tp:taxon-name-part taxon-name-part-type="order">Coleoptera</tp:taxon-name-part></tp:taxon-name>, Vol. 3</source><publisher-name>Apollo Books</publisher-name><publisher-loc>Stenstrup</publisher-loc><size units="page">690</size></element-citation></ref><ref id="B12263945"><element-citation xmlns:xlink="http://www.w3.org/1999/xlink" publication-type="chapter" xlink:type="simple"><person-group person-group-type="author"><name name-style="western"><surname>Bezděk</surname><given-names>A</given-names></name></person-group><year>2016</year><chapter-title>Tribe Rhizotrogini Burmeister, 1855</chapter-title><person-group person-group-type="editor"><name name-style="western"><surname>Löbl</surname><given-names>I</given-names></name><name name-style="western"><surname>Löbl</surname><given-names>D</given-names></name></person-group><source>Catalogue of Palaearctic <tp:taxon-name><tp:taxon-name-part taxon-name-part-type="order">Coleoptera</tp:taxon-name-part></tp:taxon-name>. Volume 3. <tp:taxon-name><tp:taxon-name-part taxon-name-part-type="superfamily">Scarabaeoidea</tp:taxon-name-part></tp:taxon-name>, <tp:taxon-name><tp:taxon-name-part taxon-name-part-type="superfamily">Scirtoidea</tp:taxon-name-part></tp:taxon-name>, <tp:taxon-name><tp:taxon-name-part taxon-name-part-type="superfamily">Dascilloidea</tp:taxon-name-part></tp:taxon-name>, <tp:taxon-name><tp:taxon-name-part taxon-name-part-type="superfamily">Buprestoidea</tp:taxon-name-part></tp:taxon-name>, <tp:taxon-name><tp:taxon-name-part taxon-name-part-type="superfamily">Byrrhoidea</tp:taxon-name-part></tp:taxon-name>. Revised and updated edition.</source><publisher-name>Brill</publisher-name><publisher-loc>Leiden – Boston</publisher-loc></element-citation></ref><ref id="B12263916"><element-citation xmlns:xlink="http://www.w3.org/1999/xlink" publication-type="chapter" xlink:type="simple"><person-group person-group-type="author"><name name-style="western"><surname>Blanchard</surname><given-names>CÉ</given-names></name></person-group><year>1851</year><chapter-title>Ier Famille – Scarabaeidae</chapter-title><person-group person-group-type="editor"><name name-style="western"><surname>Milne-Edwards</surname><given-names>H</given-names></name><name name-style="western"><surname>Blanchard</surname><given-names>CÉ</given-names></name><name name-style="western"><surname>Lucas</surname><given-names>H</given-names></name></person-group><source>Catalogue de la collection entomologique du Museum d’Histoire Naturelle de Paris. Classe des insectes. Ordre des coleopteres. I, Deuxieme livraison.</source><publisher-name>Gide et Baudry</publisher-name><publisher-loc>Paris</publisher-loc></element-citation></ref><ref id="B12702584"><element-citation xmlns:xlink="http://www.w3.org/1999/xlink" publication-type="book" xlink:type="simple"><person-group person-group-type="author"><name name-style="western"><surname>Rosenhauer</surname><given-names>WG</given-names></name></person-group><year>1856</year><source>Die Thiere Andalusiens nach dem Resultate einer Reise zusammengestellt, nebst den Beschreibungen von 249 neuen oder bis jetzt noch unbeschriebenen Gattungen und Arten</source><publisher-name>Erlangen, Verlang von Theodor Blaesing</publisher-name><size units="page">436</size><pub-id pub-id-type="doi">10.5962/bhl.title.66016</pub-id></element-citation></ref><ref id="B12702496"><element-citation xmlns:xlink="http://www.w3.org/1999/xlink" publication-type="article" xlink:type="simple"><person-group person-group-type="author"><name name-style="western"><surname>Fairmaire</surname><given-names>L</given-names></name></person-group><year>1860</year><article-title>Essai sur les coléoptères de Barbarie. Troisième partie</article-title><source>Annales de la Société Entomologique de France</source><volume>3</volume><fpage>199</fpage><lpage>219</lpage></element-citation></ref><ref id="B12702450"><element-citation xmlns:xlink="http://www.w3.org/1999/xlink" publication-type="article" xlink:type="simple"><person-group person-group-type="author"><name name-style="western"><surname>Chevrolat</surname><given-names>LAA</given-names></name></person-group><year>1866</year><article-title>Description de Coléoptères nouveaux ou peu connu</article-title><source>Revue et Magasin de Zoologie Pure et Appliquée</source><volume>18</volume><fpage>100</fpage><lpage>108</lpage></element-citation></ref><ref id="B12713274"><element-citation xmlns:xlink="http://www.w3.org/1999/xlink" publication-type="book" xlink:type="simple"><person-group person-group-type="author"><name name-style="western"><surname>Schafuss</surname><given-names>LW</given-names></name></person-group><year>1869</year><source>Beitrag zur Kenntniss der Coleopteren-Fauna der Balear</source><volume>8</volume><publisher-name>H. Mercy ed.</publisher-name><publisher-loc>Prague</publisher-loc><size units="page">31</size></element-citation></ref><ref id="B12702483"><element-citation xmlns:xlink="http://www.w3.org/1999/xlink" publication-type="article" xlink:type="simple"><person-group person-group-type="author"><name name-style="western"><surname>Escalera</surname></name></person-group><year>1914</year><article-title>Los Coleópteros de Marruecos</article-title><source>Trabajos des Museo de Ciencias Naturales, Madrid, Serie Zoologica</source><volume>11</volume><fpage>1</fpage><lpage>553</lpage></element-citation></ref><ref id="B12264053"><element-citation xmlns:xlink="http://www.w3.org/1999/xlink" publication-type="article" xlink:type="simple"><person-group person-group-type="author"><name name-style="western"><surname>Perazzini</surname><given-names>G.</given-names></name></person-group><year>1987</year><article-title>Osservazioni morfologiche e geonemiche su alcuni <tp:taxon-name><tp:taxon-name-part taxon-name-part-type="family">Scarabaeidae</tp:taxon-name-part></tp:taxon-name> floricoli italiani</article-title><source>Acta Coleopterologica</source><volume>3</volume><fpage>33</fpage><lpage>40</lpage></element-citation></ref><ref id="B12264071"><element-citation xmlns:xlink="http://www.w3.org/1999/xlink" publication-type="article" xlink:type="simple"><person-group person-group-type="author"><name name-style="western"><surname>Ratti</surname><given-names>E</given-names></name></person-group><year>1987</year><article-title>Ricerche faunistiche del Museo civico di Storia Naturale di Venezia nell’isola di Pantelleria. IV - <tp:taxon-name><tp:taxon-name-part taxon-name-part-type="order">Coleoptera</tp:taxon-name-part></tp:taxon-name> <tp:taxon-name><tp:taxon-name-part taxon-name-part-type="superfamily">Scarabaeoidea</tp:taxon-name-part></tp:taxon-name></article-title><source>Bollettino del Museo Civico di Storia Naturale di Venezia</source><volume>37</volume><fpage>35</fpage><lpage>42</lpage></element-citation></ref><ref id="B12263853"><element-citation xmlns:xlink="http://www.w3.org/1999/xlink" publication-type="article" xlink:type="simple"><person-group person-group-type="author"><name name-style="western"><surname>Arnone</surname><given-names>M</given-names></name><name name-style="western"><surname>Carpaneto</surname><given-names>GM.</given-names></name><name name-style="western"><surname>Piattella</surname><given-names>E</given-names></name></person-group><year>1995</year><article-title><tp:taxon-name><tp:taxon-name-part taxon-name-part-type="order">Coleoptera</tp:taxon-name-part></tp:taxon-name> <tp:taxon-name><tp:taxon-name-part taxon-name-part-type="superfamily">Scarabaeoidea</tp:taxon-name-part></tp:taxon-name>. In: Massa B (Ed.), <tp:taxon-name><tp:taxon-name-part taxon-name-part-type="phylum">Arthropoda</tp:taxon-name-part></tp:taxon-name> di Lampedusa, Linosa e Pantelleria (Canale di Sicilia, Mar Mediterraneo).</article-title><source>Il Naturalista siciliano</source><volume>19</volume><fpage>447</fpage><lpage>468</lpage></element-citation></ref><ref id="B12263882"><element-citation xmlns:xlink="http://www.w3.org/1999/xlink" publication-type="article" xlink:type="simple"><person-group person-group-type="author"><name name-style="western"><surname>Ballerio</surname><given-names>A</given-names></name><name name-style="western"><surname>Rey</surname><given-names>A</given-names></name><name name-style="western"><surname>Uliana</surname><given-names>M</given-names></name><name name-style="western"><surname>Colla</surname><given-names>A</given-names></name></person-group><year>2011</year><article-title><tp:taxon-name><tp:taxon-name-part taxon-name-part-type="order">Coleoptera</tp:taxon-name-part></tp:taxon-name> <tp:taxon-name><tp:taxon-name-part taxon-name-part-type="superfamily">Scarabaeoidea</tp:taxon-name-part></tp:taxon-name> nuovi o interessanti per la fauna italiana</article-title><source>Rivista del Museo Civico di Scienze Naturali “Enrico Caffi”</source><volume>25</volume><fpage>69</fpage><lpage>74</lpage></element-citation></ref><ref id="B12264025"><element-citation xmlns:xlink="http://www.w3.org/1999/xlink" publication-type="article" xlink:type="simple"><person-group person-group-type="author"><name name-style="western"><surname>López-Colón</surname><given-names>JI</given-names></name></person-group><year>2000</year><article-title>Nuevo registro de <italic><tp:taxon-name><tp:taxon-name-part taxon-name-part-type="genus" reg="Rhizotrogus">Rhizotrogus</tp:taxon-name-part><tp:taxon-name-part taxon-name-part-type="species" reg="pallidipennis">pallidipennis</tp:taxon-name-part></tp:taxon-name></italic> Blanchard, 1850 en la comunidad de Madrid (<tp:taxon-name><tp:taxon-name-part taxon-name-part-type="order">Coleoptera</tp:taxon-name-part></tp:taxon-name>, <tp:taxon-name><tp:taxon-name-part taxon-name-part-type="family">Scarabaeidae</tp:taxon-name-part></tp:taxon-name>, <tp:taxon-name><tp:taxon-name-part taxon-name-part-type="subfamily">Melolonthinae</tp:taxon-name-part></tp:taxon-name>)</article-title><source>Boletín de la S.E.A.</source><volume>27</volume><fpage>81</fpage><lpage>82</lpage></element-citation></ref></ref-list></tp:taxon-treatment>
