# Supplementary material for: Description of a new Rhizotrogus Latreille, 1825 (Scarabaeidae, Melolonthinae), from the Island of Pantelleria (Sicily Channel, Italy)
Source: Biodivers Data J. 2025 Jul 2;13:e154423. doi: 10.3897/BDJ.13.e154423 (PMC12242231; doi:10.3897/BDJ.13.e154423)
Supplement: XML Treatment for Amadotrogus luigionii [file BDJ.13.e154423-treatment4.xml]

<!DOCTYPE tp:taxon-treatment
  PUBLIC "-//TaxonX//DTD Taxonomic Treatment Publishing DTD v0 20100105//EN" "tax-treatment-NSO.dtd">
<tp:taxon-treatment xmlns:tp="http://www.plazi.org/taxpub"><tp:treatment-meta><mixed-citation publication-type="journal"><person-group><name><surname>Sparacio</surname><given-names>Ignazio</given-names></name><name><surname>Muscarella</surname><given-names>Calogero</given-names></name><name><surname>Di Giulio</surname><given-names>Andrea</given-names></name><name><surname>Ruzzier</surname><given-names>Enrico</given-names></name></person-group><article-title>Description of a new <italic><tp:taxon-name><tp:taxon-name-part taxon-name-part-type="genus" reg="Rhizotrogus">Rhizotrogus</tp:taxon-name-part></tp:taxon-name></italic> Latreille, 1825 (<tp:taxon-name><tp:taxon-name-part taxon-name-part-type="family">Scarabaeidae</tp:taxon-name-part></tp:taxon-name>, <tp:taxon-name><tp:taxon-name-part taxon-name-part-type="subfamily">Melolonthinae</tp:taxon-name-part></tp:taxon-name>), from the Island of Pantelleria (Sicily Channel, Italy)</article-title><source>Biodivers Data J</source><day>02</day><month>07</month><year>2025</year><volume>13</volume><pub-id pub-id-type="doi">10.3897/BDJ.13.e154423</pub-id></mixed-citation></tp:treatment-meta><tp:nomenclature><tp:taxon-name>
              <object-id xmlns:xlink="http://www.w3.org/1999/xlink" content-type="arpha" xlink:type="simple">FE483B28-25AD-57C0-8126-20A4EFFF790F</object-id>
              <tp:taxon-name-part taxon-name-part-type="genus">Amadotrogus</tp:taxon-name-part>
              <tp:taxon-name-part taxon-name-part-type="species">luigionii</tp:taxon-name-part>
            </tp:taxon-name><tp:taxon-authority>Fabbriciani, Patacchiola and Boschin, 2024</tp:taxon-authority></tp:nomenclature><tp:treatment-sec sec-type="Distribution"><title>Distribution</title><p>Tyrrhenian coast (Endemic, <xref ref-type="bibr" rid="B12264016">Fabbriciani et al. (2024)</xref>).</p></tp:treatment-sec><ref-list><ref id="B12264016"><element-citation xmlns:xlink="http://www.w3.org/1999/xlink" publication-type="article" xlink:type="simple"><person-group person-group-type="author"><name name-style="western"><surname>Fabbriciani</surname><given-names>F</given-names></name><name name-style="western"><surname>Patacchiola</surname><given-names>D</given-names></name><name name-style="western"><surname>Boschin</surname><given-names>PL</given-names></name></person-group><year>2024</year><article-title>Revisione delle specie italiane del genere <italic><tp:taxon-name><tp:taxon-name-part taxon-name-part-type="genus" reg="Amadotrogus">Amadotrogus</tp:taxon-name-part></tp:taxon-name></italic> Reitter, 1902 (<tp:taxon-name><tp:taxon-name-part taxon-name-part-type="order">Coleoptera</tp:taxon-name-part></tp:taxon-name>: <tp:taxon-name><tp:taxon-name-part taxon-name-part-type="family">Scarabaeidae</tp:taxon-name-part></tp:taxon-name>: <tp:taxon-name><tp:taxon-name-part taxon-name-part-type="subfamily">Melolonthinae</tp:taxon-name-part></tp:taxon-name>: <tp:taxon-name><tp:taxon-name-part taxon-name-part-type="genus" reg="Rhizotrogini">Rhizotrogini</tp:taxon-name-part></tp:taxon-name>)</article-title><source>Giornale Italiano di Entomologia</source><volume>17</volume><issue>65</issue><fpage>15</fpage><lpage>16</lpage></element-citation></ref></ref-list></tp:taxon-treatment>
