# Supplementary material for: Description of a new Rhizotrogus Latreille, 1825 (Scarabaeidae, Melolonthinae), from the Island of Pantelleria (Sicily Channel, Italy)
Source: Biodivers Data J. 2025 Jul 2;13:e154423. doi: 10.3897/BDJ.13.e154423 (PMC12242231; doi:10.3897/BDJ.13.e154423)
Supplement: XML Treatment for Aplidia hirticollis [file BDJ.13.e154423-treatment23.xml]

<!DOCTYPE tp:taxon-treatment
  PUBLIC "-//TaxonX//DTD Taxonomic Treatment Publishing DTD v0 20100105//EN" "tax-treatment-NSO.dtd">
<tp:taxon-treatment xmlns:tp="http://www.plazi.org/taxpub"><tp:treatment-meta><mixed-citation publication-type="journal"><person-group><name><surname>Sparacio</surname><given-names>Ignazio</given-names></name><name><surname>Muscarella</surname><given-names>Calogero</given-names></name><name><surname>Di Giulio</surname><given-names>Andrea</given-names></name><name><surname>Ruzzier</surname><given-names>Enrico</given-names></name></person-group><article-title>Description of a new <italic><tp:taxon-name><tp:taxon-name-part taxon-name-part-type="genus" reg="Rhizotrogus">Rhizotrogus</tp:taxon-name-part></tp:taxon-name></italic> Latreille, 1825 (<tp:taxon-name><tp:taxon-name-part taxon-name-part-type="family">Scarabaeidae</tp:taxon-name-part></tp:taxon-name>, <tp:taxon-name><tp:taxon-name-part taxon-name-part-type="subfamily">Melolonthinae</tp:taxon-name-part></tp:taxon-name>), from the Island of Pantelleria (Sicily Channel, Italy)</article-title><source>Biodivers Data J</source><day>02</day><month>07</month><year>2025</year><volume>13</volume><pub-id pub-id-type="doi">10.3897/BDJ.13.e154423</pub-id></mixed-citation></tp:treatment-meta><tp:nomenclature><tp:taxon-name>
              <object-id xmlns:xlink="http://www.w3.org/1999/xlink" content-type="arpha" xlink:type="simple">D4F2ECAC-A00F-5763-BE23-9D944CCEF2F2</object-id>
              <tp:taxon-name-part taxon-name-part-type="genus">Aplidia</tp:taxon-name-part>
              <tp:taxon-name-part taxon-name-part-type="species">hirticollis</tp:taxon-name-part>
            </tp:taxon-name><tp:taxon-authority>(Burmeister, 1855)</tp:taxon-authority></tp:nomenclature><tp:treatment-sec sec-type="Distribution"><title>Distribution</title><p>Calabria, Sicily and Malta (<xref ref-type="bibr" rid="B12263810">Carpaneto et al. 2021</xref>). Doubtful presence in Sardinia (<xref ref-type="bibr" rid="B12264080">Rattu et al. 2020</xref>).</p></tp:treatment-sec><ref-list><ref id="B12263810"><element-citation xmlns:xlink="http://www.w3.org/1999/xlink" publication-type="chapter" xlink:type="simple"><person-group person-group-type="author"><name name-style="western"><surname>Carpaneto</surname><given-names>GM</given-names></name><name name-style="western"><surname>Ballerio</surname><given-names>A</given-names></name><name name-style="western"><surname>Dellacasa</surname><given-names>M</given-names></name><name name-style="western"><surname>Rey</surname><given-names>A</given-names></name><name name-style="western"><surname>Uliana</surname><given-names>M</given-names></name><name name-style="western"><surname>Ziani</surname><given-names>S</given-names></name></person-group><year>2021</year><chapter-title>Insecta Coleoptera Scarabeoidea</chapter-title><person-group person-group-type="editor"><name name-style="western"><surname>Bologna</surname><given-names>MA</given-names></name><name name-style="western"><surname>Zapparoli</surname><given-names>M</given-names></name><name name-style="western"><surname>Oliverio</surname><given-names>M</given-names></name><name name-style="western"><surname>Minelli</surname><given-names>A</given-names></name><name name-style="western"><surname>Bonato</surname><given-names>L</given-names></name><name name-style="western"><surname>Cianferoni</surname><given-names>F</given-names></name><name name-style="western"><surname>Stoch</surname><given-names>F</given-names></name></person-group><source>Checklist of the Italian Fauna. Version 1.0</source></element-citation></ref><ref id="B12264080"><element-citation xmlns:xlink="http://www.w3.org/1999/xlink" publication-type="article" xlink:type="simple"><person-group person-group-type="author"><name name-style="western"><surname>Rattu</surname><given-names>R</given-names></name><name name-style="western"><surname>Uliana</surname><given-names>M</given-names></name><name name-style="western"><surname>Fancello</surname><given-names>L</given-names></name><name name-style="western"><surname>Carpaneto</surname><given-names>GM</given-names></name></person-group><year>2020</year><article-title>Aggiornamenti faunistici sugli <tp:taxon-name><tp:taxon-name-part taxon-name-part-type="superfamily">Scarabaeoidea</tp:taxon-name-part></tp:taxon-name> di Sardegna (<tp:taxon-name><tp:taxon-name-part taxon-name-part-type="order">Coleoptera</tp:taxon-name-part></tp:taxon-name>) con prima segnalazione di <italic><tp:taxon-name><tp:taxon-name-part taxon-name-part-type="genus" reg="Anomala">Anomala</tp:taxon-name-part><tp:taxon-name-part taxon-name-part-type="species" reg="devota">devota</tp:taxon-name-part></tp:taxon-name></italic> (Rossi, 1790)</article-title><source>Bollettino del Museo Civico di Storia Naturale di Venezia</source><volume>71</volume><fpage>45</fpage><lpage>50</lpage></element-citation></ref></ref-list></tp:taxon-treatment>
